# Supplementary material for: (11R,13R)-13-(Tetra­lin-1-ylamino)-4,5-ep­oxy-11,13-dihydro­costunolide
Source: Acta Crystallogr Sect E Struct Rep Online. 2008 Feb 29;64(Pt 3):o639. doi: 10.1107/S1600536808003322 (PMC2960798; doi:10.1107/S1600536808003322)
Supplement: Supplementary file 2 [file e-64-0o639-Isup2.hkl]

# 
# h,k,l, Fc-squared, Fo-squared, sigma(Fo-squared) and status flag 
# 
data_I
_shelx_title ' x07003 in P2(1)2(1)2(1)' 
_shelx_refln_list_code          4 
_shelx_F_calc_maximum      131.99 
_exptl_crystal_F_000       856.00 
_reflns_d_resolution_high   .8278 
 
loop_ 
 _symmetry_equiv_pos_as_xyz 
 'x, y, z' 
 '-x+1/2, -y, z+1/2' 
 '-x, y+1/2, -z+1/2' 
 'x+1/2, -y+1/2, -z' 
 
_cell_length_a     8.4952 
_cell_length_b    13.1852 
_cell_length_c    18.7710 
_cell_angle_alpha  90.000 
_cell_angle_beta   90.000 
_cell_angle_gamma  90.000 
 
_shelx_F_squared_multiplier     1.000 
 
loop_ 
 _refln_index_h 
 _refln_index_k 
 _refln_index_l 
 _refln_F_squared_calc 
 _refln_F_squared_meas 
 _refln_F_squared_sigma 
 _refln_observed_status 
   2   0   0       11.85       34.25      1.01 o 
   4   0   0     2470.09     2496.40     64.14 o 
   6   0   0      312.84      295.44      5.22 o 
   8   0   0       14.83       14.08       .78 o 
  10   0   0      108.10      105.54      4.42 o 
   1   1   0     3574.67     3678.04     63.27 o 
   2   1   0     6964.04     6515.28    156.35 o 
   3   1   0     1368.56     1525.85     27.37 o 
   4   1   0       11.53        3.68       .40 o 
   5   1   0       21.17       32.35      1.00 o 
   6   1   0       44.98       44.65       .75 o 
   7   1   0        1.33        4.40       .29 o 
   8   1   0       28.10       24.14       .66 o 
   9   1   0       91.19       86.11      1.59 o 
  10   1   0       65.32       62.74      1.58 o 
   0   2   0      718.31      788.91     13.88 o 
   1   2   0     2840.83     3041.79     44.21 o 
   2   2   0     1129.91      906.99     14.88 o 
   3   2   0       63.54       47.05      1.16 o 
   4   2   0      750.83      872.53     14.30 o 
   5   2   0         .98        4.41       .52 o 
   6   2   0         .00        2.79       .22 o 
   7   2   0      123.68      114.13      2.41 o 
   8   2   0      282.11      280.09      4.90 o 
   9   2   0        1.19        1.88       .29 o 
  10   2   0        8.65       10.26       .56 o 
   1   3   0     3245.87     3761.50     54.74 o 
   2   3   0       66.14       77.01      1.22 o 
   3   3   0     2857.23     2807.42     44.54 o 
   4   3   0      500.67      509.93      9.15 o 
   5   3   0      329.08      292.83      4.01 o 
   6   3   0      161.30      163.63      2.25 o 
   7   3   0      139.72      125.56      1.77 o 
   8   3   0        3.84        3.91       .47 o 
   9   3   0       33.90       40.51      1.12 o 
  10   3   0       11.51       11.22       .66 o 
   0   4   0      691.29      707.08     14.27 o 
   1   4   0       16.12       39.89       .73 o 
   2   4   0      512.37      506.10      6.81 o 
   3   4   0     3061.44     3428.04     67.02 o 
   4   4   0     2277.60     2268.62     40.11 o 
   5   4   0         .50        5.96       .35 o 
   6   4   0      118.37      138.51      2.12 o 
   7   4   0      131.95      122.45      2.27 o 
   8   4   0        6.92        8.55       .65 o 
   9   4   0      119.55      119.34      2.69 o 
   1   5   0       29.08       25.08       .60 o 
   2   5   0      466.95      442.54      6.27 o 
   3   5   0     2352.77     2508.05     42.98 o 
   4   5   0      365.69      413.33      7.29 o 
   5   5   0      393.89      387.73      4.58 o 
   6   5   0        1.00        2.85       .23 o 
   7   5   0     1399.18     1438.31     24.63 o 
   8   5   0      133.45      125.92      2.23 o 
   9   5   0        1.48        2.68       .38 o 
   0   6   0     1542.42     1430.76     31.09 o 
   1   6   0      752.88      879.00     14.05 o 
   2   6   0     2643.53     2788.59     41.73 o 
   3   6   0      829.64      924.33     15.38 o 
   4   6   0         .63        1.63       .19 o 
   5   6   0         .07        2.90       .20 o 
   6   6   0      474.79      498.84      6.77 o 
   7   6   0         .83        1.05       .28 o 
   8   6   0      150.72      156.22      2.56 o 
   9   6   0       19.85       21.50       .66 o 
   1   7   0     1159.41     1138.64     18.14 o 
   2   7   0       42.09       48.00      1.21 o 
   3   7   0      685.05      655.71      8.18 o 
   4   7   0       88.91       93.82      1.12 o 
   5   7   0      434.09      390.07      4.43 o 
   6   7   0       35.42       37.02       .78 o 
   7   7   0         .16        1.80       .27 o 
   8   7   0         .01         .66       .22 o 
   9   7   0       34.07       39.47      1.33 o 
   0   8   0        3.63        2.14       .87 o 
   1   8   0      110.09      125.72      1.97 o 
   2   8   0      122.65      115.04      1.58 o 
   3   8   0       41.31       34.38       .74 o 
   4   8   0      183.86      162.24      2.19 o 
   5   8   0      215.03      224.32      2.88 o 
   6   8   0      237.27      247.41      3.98 o 
   7   8   0         .41         .05       .25 o 
   8   8   0        2.92        3.12       .28 o 
   1   9   0      121.47      107.33      1.49 o 
   2   9   0      396.82      392.38      4.57 o 
   3   9   0     3436.54     3611.33     47.21 o 
   4   9   0      546.13      499.18      7.06 o 
   5   9   0       22.25       31.80       .75 o 
   6   9   0      222.70      202.66      3.30 o 
   7   9   0        2.19        2.97       .31 o 
   8   9   0      232.53      231.92      4.88 o 
   0  10   0     1048.23      945.38     18.98 o 
   1  10   0      277.79      288.70      3.57 o 
   2  10   0      367.74      322.45      3.82 o 
   3  10   0       25.14       29.16       .89 o 
   4  10   0       43.27       38.19       .98 o 
   5  10   0         .24        5.07       .34 o 
   6  10   0        1.67        1.86       .24 o 
   7  10   0        1.03         .87       .26 o 
   1  11   0      864.21      777.57     10.18 o 
   2  11   0       52.23       47.15      1.02 o 
   3  11   0       11.69        9.34       .47 o 
   4  11   0       29.83       28.45       .68 o 
   5  11   0         .13        4.92       .44 o 
   6  11   0       35.37       54.07      1.04 o 
   7  11   0      113.52      105.67      2.24 o 
   0  12   0      169.71      172.95      4.27 o 
   1  12   0      104.90      104.56      2.60 o 
   2  12   0      213.33      195.37      3.52 o 
   3  12   0         .55         .12       .30 o 
   4  12   0       13.99       18.96       .58 o 
   5  12   0         .02         .88       .22 o 
   6  12   0      106.59      121.82      2.82 o 
   1  13   0       17.39       19.58       .84 o 
   2  13   0        1.16        3.87       .32 o 
   3  13   0      114.73      114.17      2.03 o 
   4  13   0        8.90       13.49       .47 o 
   5  13   0        3.21        2.12       .23 o 
   0  14   0      301.09      340.72      8.10 o 
   1  14   0       52.03       50.65      1.28 o 
   2  14   0       76.19       94.30      1.85 o 
   3  14   0        2.47        1.96       .24 o 
   4  14   0        6.26        4.79       .31 o 
   1  15   0        4.84        2.62       .34 o 
   2  15   0       12.52       15.68       .82 o 
   3  15   0       17.15       20.39       .84 o 
   1   0   1      488.63      383.45      6.03 o 
   2   0   1     5697.57     6223.36    147.95 o 
   3   0   1      253.41      243.35      4.75 o 
   4   0   1       10.70       13.12      1.02 o 
   5   0   1        1.33        2.29       .45 o 
   6   0   1       91.98      106.34      1.31 o 
   7   0   1      344.78      324.96      4.51 o 
   8   0   1       59.96       61.66      1.23 o 
   9   0   1         .51         .79       .27 o 
  10   0   1         .24         .44       .25 o 
 -10   1   1       25.69       22.81      1.67 o 
  -9   1   1      246.70      245.15      4.21 o 
  -8   1   1      138.08      142.10      2.38 o 
  -7   1   1        6.49        5.69       .38 o 
  -6   1   1      322.40      305.74      3.64 o 
  -5   1   1      567.51      523.50      9.33 o 
  -4   1   1      298.87      323.52      6.39 o 
  -3   1   1     1390.94     1256.74     22.53 o 
  -2   1   1     7022.68     7763.79    135.85 o 
  -1   1   1      749.98      618.37      8.45 o 
   0   1   1     1799.22     1848.84     29.57 o 
   1   1   1      750.64      640.21     12.29 o 
   2   1   1     7040.96     7620.19    221.54 o 
   3   1   1     1387.48     1281.96     23.02 o 
   4   1   1      297.84      313.94      8.24 o 
   5   1   1      567.89      529.90      9.44 o 
   6   1   1      320.93      300.45      4.18 o 
   7   1   1        6.50        7.07       .39 o 
   8   1   1      138.25      139.11      2.53 o 
   9   1   1      246.93      246.06      4.26 o 
  10   1   1       25.66       22.35       .65 o 
 -10   2   1       51.79       46.36      1.62 o 
  -9   2   1        8.49        8.57       .47 o 
  -8   2   1      424.86      417.32      7.20 o 
  -7   2   1      337.70      315.35      3.92 o 
  -6   2   1       90.46       78.24      1.19 o 
  -5   2   1      330.82      297.87      6.02 o 
  -4   2   1      164.01      105.92      2.58 o 
  -3   2   1     1672.90     1566.19     36.04 o 
  -2   2   1    13756.79    12339.13    351.13 o 
  -1   2   1      249.50      250.66      3.18 o 
   0   2   1      531.53      585.93      8.50 o 
   1   2   1      249.68      249.77      4.27 o 
   2   2   1    13774.71    12236.46    189.71 o 
   3   2   1     1678.56     1580.82     25.55 o 
   4   2   1      164.34      119.14      2.85 o 
   5   2   1      330.77      290.91      5.32 o 
   6   2   1       89.00       78.47      1.53 o 
   7   2   1      338.42      310.42      4.27 o 
   8   2   1      426.33      414.02      7.79 o 
   9   2   1        8.84        8.89       .53 o 
  10   2   1       51.85       46.79      1.28 o 
 -10   3   1       22.14       22.03       .89 o 
  -9   3   1       59.85       60.67      1.53 o 
  -8   3   1      146.68      150.72      2.69 o 
  -7   3   1      123.02      125.83      1.91 o 
  -6   3   1      540.27      479.29      6.18 o 
  -5   3   1      247.03      235.26      3.26 o 
  -4   3   1     1778.20     1651.04     32.13 o 
  -3   3   1      170.10      171.78      3.89 o 
  -2   3   1     2636.51     2663.13     37.74 o 
  -1   3   1      472.16      531.19      6.83 o 
   0   3   1      539.23      499.57      6.78 o 
   1   3   1      470.12      537.36      8.55 o 
   2   3   1     2642.30     2716.75     43.47 o 
   3   3   1      170.99      183.01      3.34 o 
   4   3   1     1770.28     1655.65     29.42 o 
   5   3   1      247.85      226.55      3.68 o 
   6   3   1      538.94      475.63      6.38 o 
   7   3   1      122.55      122.47      2.10 o 
   8   3   1      147.13      156.06      3.49 o 
   9   3   1       59.64       60.69      1.52 o 
  10   3   1       21.76       20.96      1.14 o 
  -9   4   1       13.06       16.27      1.09 o 
  -8   4   1       59.50       65.96      1.42 o 
  -7   4   1       34.77       27.55       .92 o 
  -6   4   1      132.29      108.96      1.64 o 
  -5   4   1      487.90      438.34      5.96 o 
  -4   4   1      790.55      830.10     18.04 o 
  -3   4   1     1403.22     1327.86     28.05 o 
  -2   4   1     1303.29     1409.34     21.42 o 
  -1   4   1     1888.33     1818.83     27.57 o 
   0   4   1       55.32       39.85       .74 o 
   1   4   1     1882.17     1797.32     25.41 o 
   2   4   1     1300.83     1381.64     19.76 o 
   3   4   1     1395.37     1311.22     19.61 o 
   4   4   1      787.97      837.63     16.09 o 
   5   4   1      490.62      427.43      6.65 o 
   6   4   1      133.22      106.40      1.81 o 
   7   4   1       35.05       29.71       .80 o 
   8   4   1       60.78       70.19      1.76 o 
   9   4   1       13.20       15.57       .93 o 
  -9   5   1        6.79        9.75       .52 o 
  -8   5   1      211.87      210.84      3.41 o 
  -7   5   1      586.07      652.55     11.09 o 
  -6   5   1      197.53      187.22      2.69 o 
  -5   5   1      306.75      293.65      4.01 o 
  -4   5   1      339.20      356.58     11.45 o 
  -3   5   1     2295.56     2585.01     48.73 o 
  -2   5   1     3186.30     3758.92     63.65 o 
  -1   5   1      852.01      901.52     13.76 o 
   0   5   1       14.46       16.39       .52 o 
   1   5   1      849.69      894.69     12.77 o 
   2   5   1     3171.08     3711.51     64.88 o 
   3   5   1     2298.44     2598.35     38.42 o 
   4   5   1      340.34      360.21      6.82 o 
   5   5   1      306.25      286.46      3.68 o 
   6   5   1      196.69      180.85      2.60 o 
   7   5   1      585.84      646.69     11.00 o 
   8   5   1      211.16      207.50      3.63 o 
   9   5   1        6.74        9.46       .67 o 
  -9   6   1       94.35       98.03      2.39 o 
  -8   6   1      120.78      132.34      2.33 o 
  -7   6   1       17.33       28.34       .94 o 
  -6   6   1      447.45      459.36      7.91 o 
  -5   6   1      329.48      316.14      3.91 o 
  -4   6   1      225.14      237.06      2.75 o 
  -3   6   1      470.34      504.58      8.83 o 
  -2   6   1       11.65       12.16       .81 o 
  -1   6   1     1920.42     2251.67     39.60 o 
   0   6   1      749.73      810.34     13.32 o 
   1   6   1     1930.34     2259.15     31.92 o 
   2   6   1       11.43       11.46       .65 o 
   3   6   1      468.19      503.76      8.06 o 
   4   6   1      226.40      239.12      2.65 o 
   5   6   1      330.83      313.25      3.88 o 
   6   6   1      448.71      450.74      6.52 o 
   7   6   1       17.20       22.07       .84 o 
   8   6   1      121.31      128.33      2.26 o 
   9   6   1       94.29       98.12      3.04 o 
  -9   7   1       45.40       39.14      1.32 o 
  -8   7   1       45.23       38.73       .79 o 
  -7   7   1      106.93      117.73      2.20 o 
  -6   7   1      325.36      331.15      4.69 o 
  -5   7   1      145.74      132.21      1.63 o 
  -4   7   1      127.83      119.15      1.33 o 
  -3   7   1       89.35       84.99      1.55 o 
  -2   7   1      123.09      125.20      3.03 o 
  -1   7   1      520.79      572.48      9.10 o 
   0   7   1      144.13      159.92      2.82 o 
   1   7   1      523.63      569.19      9.96 o 
   2   7   1      123.45      123.74      2.01 o 
   3   7   1       88.57       89.41      1.15 o 
   4   7   1      126.28      118.70      1.59 o 
   5   7   1      144.73      136.60      1.69 o 
   6   7   1      327.77      332.35      4.77 o 
   7   7   1      107.22      117.82      2.00 o 
   8   7   1       46.19       38.32       .76 o 
   9   7   1       45.63       40.89      2.19 o 
  -8   8   1       91.22       98.95      1.81 o 
  -7   8   1       38.85       57.68      1.33 o 
  -6   8   1      180.30      188.47      4.28 o 
  -5   8   1      566.43      607.86      7.73 o 
  -4   8   1     1349.71     1339.03     15.45 o 
  -3   8   1       19.92       14.59       .55 o 
  -2   8   1      298.69      299.80      3.48 o 
  -1   8   1      134.52      135.93      2.27 o 
   0   8   1      291.63      250.63      4.30 o 
   1   8   1      134.90      142.05      2.59 o 
   2   8   1      299.34      303.29      3.57 o 
   3   8   1       20.74       12.41       .51 o 
   4   8   1     1343.12     1368.78     17.10 o 
   5   8   1      563.74      599.39      7.25 o 
   6   8   1      180.09      188.55      3.29 o 
   7   8   1       39.21       60.05      1.83 o 
   8   8   1       90.89       97.52      1.79 o 
  -8   9   1       18.59       16.12       .60 o 
  -7   9   1        9.25       13.73       .57 o 
  -6   9   1         .99        2.84       .31 o 
  -5   9   1      145.06      149.62      2.48 o 
  -4   9   1      783.64      771.49     10.20 o 
  -3   9   1      491.93      500.86      6.05 o 
  -2   9   1       86.29       91.34      1.24 o 
  -1   9   1      235.62      238.00      3.10 o 
   0   9   1       58.05       48.22      1.05 o 
   1   9   1      235.62      224.01      2.77 o 
   2   9   1       88.17       93.86      1.31 o 
   3   9   1      492.10      497.33      6.01 o 
   4   9   1      785.95      751.89      9.47 o 
   5   9   1      146.06      150.11      2.48 o 
   6   9   1         .95        2.70       .31 o 
   7   9   1        9.05       13.60       .53 o 
   8   9   1       18.73       16.60       .66 o 
  -7  10   1       59.79       60.81      1.80 o 
  -6  10   1       75.67       72.85      1.31 o 
  -5  10   1      206.25      222.68      3.79 o 
  -4  10   1      386.07      409.00      6.31 o 
  -3  10   1     1028.61      999.06     12.60 o 
  -2  10   1      130.02      128.17      1.65 o 
  -1  10   1      606.18      580.71      6.96 o 
   0  10   1      379.92      340.04      4.38 o 
   1  10   1      608.17      575.30      6.89 o 
   2  10   1      129.94      131.04      1.80 o 
   3  10   1     1026.75      982.63     12.35 o 
   4  10   1      385.15      409.41      6.85 o 
   5  10   1      207.23      221.56      3.52 o 
   6  10   1       75.34       71.89      1.29 o 
   7  10   1       59.84       61.07      1.30 o 
  -7  11   1        3.48        5.93       .39 o 
  -6  11   1      151.76      147.22      2.86 o 
  -5  11   1      449.35      511.67      7.91 o 
  -4  11   1       96.27       81.44      1.42 o 
  -3  11   1      456.37      437.57      6.33 o 
  -2  11   1      209.45      183.43      2.51 o 
  -1  11   1       87.40       83.17      1.36 o 
   0  11   1      126.43      113.25      1.97 o 
   1  11   1       87.30       77.68      1.35 o 
   2  11   1      210.12      185.18      3.03 o 
   3  11   1      454.07      425.37      6.59 o 
   4  11   1       95.38       77.59      1.37 o 
   5  11   1      450.14      497.09      7.69 o 
   6  11   1      153.20      148.34      2.57 o 
   7  11   1        3.74        5.50       .49 o 
  -6  12   1       21.36       29.56       .83 o 
  -5  12   1      143.01      136.51      2.34 o 
  -4  12   1       52.04       51.12       .95 o 
  -3  12   1        1.41         .64       .27 o 
  -2  12   1      297.49      296.73      4.60 o 
  -1  12   1      171.44      171.56      3.21 o 
   0  12   1      439.50      389.79      6.55 o 
   1  12   1      171.08      160.75      4.72 o 
   2  12   1      296.94      289.76      5.50 o 
   3  12   1        1.34         .66       .26 o 
   4  12   1       52.15       50.90      1.04 o 
   5  12   1      143.62      140.34      2.43 o 
   6  12   1       21.32       31.05       .74 o 
  -5  13   1       13.34       10.08       .41 o 
  -4  13   1       35.64       37.02       .86 o 
  -3  13   1       21.09       16.79       .56 o 
  -2  13   1      379.08      379.54      6.89 o 
  -1  13   1      228.83      235.86      4.96 o 
   0  13   1       21.32       19.11       .66 o 
   1  13   1      229.30      235.13      4.95 o 
   2  13   1      379.28      373.64      6.23 o 
   3  13   1       21.18       16.37       .53 o 
   4  13   1       35.98       37.40       .80 o 
   5  13   1       13.30       10.29       .43 o 
  -4  14   1       14.41       19.31       .63 o 
  -3  14   1       70.50       70.54      1.85 o 
  -2  14   1       31.43       31.13       .77 o 
  -1  14   1      104.24      115.63      2.54 o 
   0  14   1        2.38        4.63       .41 o 
   1  14   1      104.94      115.48      2.53 o 
   2  14   1       30.88       30.55       .81 o 
   3  14   1       71.04       71.07      1.31 o 
   4  14   1       13.84       18.04       .50 o 
  -3  15   1       20.45       29.18      1.15 o 
  -2  15   1      111.74      103.71      3.19 o 
  -1  15   1       21.16       23.00       .90 o 
   0  15   1      174.17      162.78      3.52 o 
   1  15   1       21.21       22.33       .83 o 
   2  15   1      110.91      107.36      2.83 o 
   3  15   1       20.72       28.49      1.21 o 
   0   0   2     9276.23     6706.03    238.79 o 
   1   0   2     8603.51     7606.30    139.57 o 
   2   0   2     6505.74     7570.14    139.08 o 
   3   0   2      897.04     1043.90     21.00 o 
   4   0   2      492.90      451.07      8.54 o 
   5   0   2       79.37       84.81      1.91 o 
   6   0   2      451.98      363.97      4.51 o 
   7   0   2       35.47       30.55       .68 o 
   8   0   2      198.62      193.79      3.16 o 
   9   0   2        9.37        9.36       .49 o 
  10   0   2        1.74        1.58       .26 o 
 -10   1   2       13.99       15.46       .75 o 
  -9   1   2       19.32       17.50       .62 o 
  -8   1   2       64.79       72.49      1.44 o 
  -7   1   2      206.41      206.76      2.94 o 
  -6   1   2      696.85      635.93      7.46 o 
  -5   1   2      329.96      321.48      5.89 o 
  -4   1   2      922.11     1008.26     19.98 o 
  -3   1   2      705.37      656.87     13.68 o 
  -2   1   2    12543.88    12216.34    356.01 o 
  -1   1   2    15299.97    11055.12    646.22 o 
   0   1   2      538.13      550.47      7.23 o 
   1   1   2    15288.93    12027.58    343.31 o 
   2   1   2    12543.61    11728.44    259.81 o 
   3   1   2      706.77      654.79     10.69 o 
   4   1   2      918.89      961.43     15.73 o 
   5   1   2      326.62      318.86      6.42 o 
   6   1   2      700.01      634.01      8.09 o 
   7   1   2      206.00      195.75      2.86 o 
   8   1   2       65.62       74.68      2.23 o 
   9   1   2       19.63       18.36       .63 o 
  10   1   2       13.68       14.45       .51 o 
 -10   2   2       48.13       47.12      3.85 o 
  -9   2   2      103.59      111.44      2.38 o 
  -8   2   2       16.07       19.31       .87 o 
  -7   2   2      303.89      304.37      4.37 o 
  -6   2   2      140.70      131.32      1.75 o 
  -5   2   2      653.93      663.99     10.73 o 
  -4   2   2     1121.32     1140.91     22.41 o 
  -3   2   2      906.64      820.96     15.96 o 
  -2   2   2      372.87      337.38      6.28 o 
  -1   2   2    13868.12    11757.50    260.01 o 
   0   2   2      932.79     1022.13     14.66 o 
   1   2   2    13881.38    12169.69    249.11 o 
   2   2   2      375.68      348.35      5.47 o 
   3   2   2      902.13      838.87     13.59 o 
   4   2   2     1119.73     1118.02     20.00 o 
   5   2   2      655.90      671.98     11.83 o 
   6   2   2      139.83      128.69      1.83 o 
   7   2   2      303.75      295.40      5.06 o 
   8   2   2       15.81       18.38       .89 o 
   9   2   2      103.90      112.93      2.26 o 
  10   2   2       47.95       44.90      1.25 o 
 -10   3   2       43.10       31.34      1.12 o 
  -9   3   2      100.83       97.78      2.15 o 
  -8   3   2      318.01      322.49      5.11 o 
  -7   3   2       37.46       38.60       .74 o 
  -6   3   2      300.64      312.54      4.09 o 
  -5   3   2      284.25      287.27      3.89 o 
  -4   3   2      579.80      656.79     14.40 o 
  -3   3   2       21.77       12.17       .74 o 
  -2   3   2      124.32      140.13      4.25 o 
  -1   3   2     4973.50     5905.98     77.56 o 
   0   3   2     7179.26     7344.24    137.95 o 
   1   3   2     4965.16     6047.70    108.44 o 
   2   3   2      126.14      149.08      2.98 o 
   3   3   2       22.13       12.38       .62 o 
   4   3   2      580.31      640.10     10.36 o 
   5   3   2      282.79      283.05      4.81 o 
   6   3   2      301.10      304.63      4.69 o 
   7   3   2       36.85       36.23       .89 o 
   8   3   2      318.52      328.08      7.45 o 
   9   3   2      100.75      103.39      2.65 o 
  10   3   2       43.02       31.59      1.13 o 
  -9   4   2      246.53      265.27      4.97 o 
  -8   4   2      172.02      172.75      2.81 o 
  -7   4   2       82.07       74.85      1.90 o 
  -6   4   2      145.44      147.79      2.21 o 
  -5   4   2     1024.05      964.40     11.62 o 
  -4   4   2     2133.08     2236.63     43.83 o 
  -3   4   2       55.40       89.93      2.74 o 
  -2   4   2      472.05      446.23      6.65 o 
  -1   4   2      666.08      571.06      8.60 o 
   0   4   2       86.69       87.66      1.56 o 
   1   4   2      666.10      580.27      7.77 o 
   2   4   2      466.91      453.67      9.72 o 
   3   4   2       56.45       83.48      2.30 o 
   4   4   2     2135.38     2222.73     44.75 o 
   5   4   2     1021.00      944.96     12.95 o 
   6   4   2      143.90      143.53      2.18 o 
   7   4   2       83.70       79.17      2.55 o 
   8   4   2      172.07      180.69      4.00 o 
   9   4   2      245.21      268.57      5.76 o 
  -9   5   2      181.05      179.94      3.41 o 
  -8   5   2      123.62      136.90      2.45 o 
  -7   5   2      308.74      304.62      4.85 o 
  -6   5   2       96.90       99.49      1.57 o 
  -5   5   2       12.34       12.44       .67 o 
  -4   5   2     1364.88     1387.63     22.17 o 
  -3   5   2     1161.50     1135.02     21.07 o 
  -2   5   2     1691.03     1912.86     35.80 o 
  -1   5   2     1961.66     2132.58     34.60 o 
   0   5   2     1608.48     1541.90     22.16 o 
   1   5   2     1964.94     2128.95     28.59 o 
   2   5   2     1689.36     1934.45     26.07 o 
   3   5   2     1161.25     1177.25     17.50 o 
   4   5   2     1369.53     1400.39     23.21 o 
   5   5   2       12.67       12.28       .38 o 
   6   5   2       97.81       99.93      1.62 o 
   7   5   2      307.61      306.12      4.87 o 
   8   5   2      125.11      136.44      3.09 o 
   9   5   2      180.27      179.48      3.90 o 
  -9   6   2      103.68      104.23      2.02 o 
  -8   6   2      133.47      144.66      3.14 o 
  -7   6   2       85.98       86.94      1.66 o 
  -6   6   2      191.35      222.65      4.03 o 
  -5   6   2      472.74      499.04      5.85 o 
  -4   6   2      583.22      577.83      7.22 o 
  -3   6   2      141.28      105.72      2.22 o 
  -2   6   2     1089.30     1199.08     21.41 o 
  -1   6   2      652.98      722.47     12.65 o 
   0   6   2      309.01      349.51      5.73 o 
   1   6   2      657.22      728.48     10.21 o 
   2   6   2     1087.82     1218.77     17.19 o 
   3   6   2      139.49      107.77      1.88 o 
   4   6   2      583.89      592.73      6.73 o 
   5   6   2      469.46      485.97      5.50 o 
   6   6   2      190.47      220.42      3.27 o 
   7   6   2       86.83       84.27      1.49 o 
   8   6   2      133.34      144.82      4.17 o 
   9   6   2      103.22      107.22      3.29 o 
  -9   7   2       13.43       18.71       .90 o 
  -8   7   2       28.50       42.35       .83 o 
  -7   7   2       46.45       52.16      1.23 o 
  -6   7   2      248.36      238.85      4.70 o 
  -5   7   2       99.14       88.73      1.13 o 
  -4   7   2      192.87      182.35      2.47 o 
  -3   7   2      135.63      124.49      1.64 o 
  -2   7   2     1380.97     1358.86     25.72 o 
  -1   7   2      697.49      684.07     10.89 o 
   0   7   2      150.38      167.23      2.95 o 
   1   7   2      699.75      702.97     11.13 o 
   2   7   2     1385.98     1361.56     19.04 o 
   3   7   2      136.17      122.01      1.55 o 
   4   7   2      192.87      183.52      2.40 o 
   5   7   2       98.97       89.64      1.14 o 
   6   7   2      250.49      238.56      3.73 o 
   7   7   2       46.62       50.78       .97 o 
   8   7   2       28.62       40.21       .74 o 
   9   7   2       13.31       18.03      1.39 o 
  -8   8   2       18.22       22.94       .67 o 
  -7   8   2      122.43      138.79      3.84 o 
  -6   8   2      100.43      111.31      1.92 o 
  -5   8   2      185.36      175.52      2.27 o 
  -4   8   2      243.40      214.06      2.62 o 
  -3   8   2      275.41      240.88      3.38 o 
  -2   8   2      716.81      649.88      8.37 o 
  -1   8   2     1043.05      948.09     13.06 o 
   0   8   2      337.66      342.71      5.31 o 
   1   8   2     1044.71      957.92     13.32 o 
   2   8   2      716.00      664.52     10.50 o 
   3   8   2      275.44      248.70      3.37 o 
   4   8   2      243.72      218.02      2.80 o 
   5   8   2      185.23      169.79      2.14 o 
   6   8   2       99.16      107.49      1.96 o 
   7   8   2      123.11      136.01      2.27 o 
   8   8   2       18.97       22.08       .55 o 
  -8   9   2       31.42       30.74       .68 o 
  -7   9   2       10.95       11.61       .58 o 
  -6   9   2      535.06      512.28      8.34 o 
  -5   9   2      361.69      388.65      6.64 o 
  -4   9   2      334.72      348.34      4.76 o 
  -3   9   2      362.20      378.10      4.83 o 
  -2   9   2      194.84      206.36      2.69 o 
  -1   9   2      315.65      310.83      5.12 o 
   0   9   2      579.83      595.77     10.12 o 
   1   9   2      315.55      329.32      5.68 o 
   2   9   2      191.58      203.60      2.48 o 
   3   9   2      362.22      371.93      4.76 o 
   4   9   2      333.71      339.33      4.58 o 
   5   9   2      364.64      369.52      5.77 o 
   6   9   2      533.13      513.15      8.75 o 
   7   9   2       10.66       11.23       .49 o 
   8   9   2       31.45       28.85       .81 o 
  -7  10   2        1.61        4.59       .60 o 
  -6  10   2       20.31       20.46       .58 o 
  -5  10   2      139.69      128.05      2.13 o 
  -4  10   2      296.19      328.58      4.79 o 
  -3  10   2      632.16      623.73      8.22 o 
  -2  10   2       94.36       98.48      1.39 o 
  -1  10   2      199.71      195.98      2.49 o 
   0  10   2        2.00        6.30       .32 o 
   1  10   2      198.12      187.16      2.55 o 
   2  10   2       93.64      102.24      1.47 o 
   3  10   2      637.94      617.19      8.09 o 
   4  10   2      296.90      335.15      5.23 o 
   5  10   2      137.72      123.94      1.93 o 
   6  10   2       20.46       20.35       .61 o 
   7  10   2        1.73        4.54       .37 o 
  -7  11   2       13.50       16.79       .52 o 
  -6  11   2       11.57       14.09       .49 o 
  -5  11   2       24.14       24.90       .74 o 
  -4  11   2        9.40        8.14       .43 o 
  -3  11   2      143.64      150.91      2.29 o 
  -2  11   2     1004.26     1035.86     16.01 o 
  -1  11   2      627.55      592.85      7.41 o 
   0  11   2      210.83      183.99      2.97 o 
   1  11   2      624.96      591.04      9.24 o 
   2  11   2     1005.20      986.72     16.30 o 
   3  11   2      144.82      149.03      2.61 o 
   4  11   2        9.35        8.13       .41 o 
   5  11   2       23.91       25.07       .79 o 
   6  11   2       11.77       14.38       .48 o 
   7  11   2       13.25       16.37       .56 o 
  -6  12   2       21.34       22.66       .60 o 
  -5  12   2       24.78       33.64       .68 o 
  -4  12   2       52.56       56.37      1.02 o 
  -3  12   2      101.46      122.65      2.16 o 
  -2  12   2      145.17      146.28      2.54 o 
  -1  12   2      226.77      222.95      3.79 o 
   0  12   2      263.55      237.42      5.09 o 
   1  12   2      226.98      221.92      3.82 o 
   2  12   2      144.18      140.52      2.91 o 
   3  12   2      100.32      120.17      2.15 o 
   4  12   2       52.34       55.24      1.11 o 
   5  12   2       25.16       35.20       .78 o 
   6  12   2       20.82       24.98       .72 o 
  -5  13   2        1.91        1.13       .22 o 
  -4  13   2        8.84       10.12       .43 o 
  -3  13   2        8.11        8.76       .44 o 
  -2  13   2       23.23       20.48       .64 o 
  -1  13   2       64.63       61.25      1.12 o 
   0  13   2      318.37      318.24      7.19 o 
   1  13   2       64.99       60.86      1.21 o 
   2  13   2       23.56       21.75       .74 o 
   3  13   2        8.20        8.26       .43 o 
   4  13   2        9.12       10.30       .43 o 
   5  13   2        1.74        1.00       .23 o 
  -4  14   2       14.32        8.87       .39 o 
  -3  14   2       10.53       11.41       .45 o 
  -2  14   2       13.47       13.15       .53 o 
  -1  14   2       48.84       57.67      1.27 o 
   0  14   2      313.85      339.98      7.01 o 
   1  14   2       48.70       56.25      1.21 o 
   2  14   2       12.98       12.68       .55 o 
   3  14   2       10.63       11.74       .50 o 
   4  14   2       13.93        9.01       .42 o 
  -3  15   2        3.21        4.33       .41 o 
  -2  15   2        2.73        2.49       .27 o 
  -1  15   2        3.48        2.75       .34 o 
   0  15   2         .23        2.88       .36 o 
   1  15   2        3.48        2.83       .36 o 
   2  15   2        2.91        2.85       .36 o 
   3  15   2        3.27        4.09       .38 o 
   1   0   3     6653.21     6807.89    129.56 o 
   2   0   3      123.44      154.74      2.56 o 
   3   0   3      549.54      706.92     11.41 o 
   4   0   3       15.61       19.18       .81 o 
   5   0   3       25.38       25.37       .79 o 
   6   0   3         .09        3.07       .43 o 
   7   0   3      350.66      305.63      4.27 o 
   8   0   3      118.42      115.34      2.12 o 
   9   0   3         .21         .49       .28 o 
  10   0   3        3.30        2.32       .39 o 
 -10   1   3       33.38       32.29      1.61 o 
  -9   1   3        4.27        3.63       .33 o 
  -8   1   3      232.08      234.66      4.12 o 
  -7   1   3       39.00       36.71       .92 o 
  -6   1   3      302.82      279.95      3.26 o 
  -5   1   3       39.00       37.88       .86 o 
  -4   1   3     1048.23      982.62     19.26 o 
  -3   1   3       64.66       41.64      1.08 o 
  -2   1   3    17401.87    15668.66    376.64 o 
  -1   1   3     4663.71     5152.92     81.32 o 
   0   1   3      164.25      235.47      3.00 o 
   1   1   3     4667.66     5305.56     83.41 o 
   2   1   3    17420.54    13137.09    397.54 o 
   3   1   3       64.90       41.31       .96 o 
   4   1   3     1045.30      953.72     16.97 o 
   5   1   3       39.35       36.76       .90 o 
   6   1   3      302.13      278.50      3.85 o 
   7   1   3       38.86       34.66       .80 o 
   8   1   3      232.13      232.69      4.06 o 
   9   1   3        4.34        3.67       .31 o 
  10   1   3       32.90       29.76       .79 o 
 -10   2   3       97.68       86.09      3.43 o 
  -9   2   3       40.39       46.15      1.06 o 
  -8   2   3      112.28      115.22      2.14 o 
  -7   2   3       67.23       59.94      1.00 o 
  -6   2   3       47.82       45.00       .80 o 
  -5   2   3      796.94      735.44     10.79 o 
  -4   2   3       54.99       67.95      2.03 o 
  -3   2   3     1760.06     1761.44     28.86 o 
  -2   2   3     1759.68     1759.39     27.67 o 
  -1   2   3     3518.84     3739.05     51.16 o 
   0   2   3     2307.64     2700.62     34.43 o 
   1   2   3     3517.15     3918.66     60.37 o 
   2   2   3     1749.00     1822.49     28.63 o 
   3   2   3     1752.17     1777.70     27.24 o 
   4   2   3       54.87       66.43      1.78 o 
   5   2   3      797.47      754.46     12.20 o 
   6   2   3       47.29       45.75       .99 o 
   7   2   3       67.34       60.73      1.24 o 
   8   2   3      111.85      117.85      2.37 o 
   9   2   3       41.19       48.52      1.12 o 
  10   2   3       98.00       87.38      2.20 o 
  -9   3   3       22.30       21.52       .64 o 
  -8   3   3      371.10      385.04      5.67 o 
  -7   3   3       76.94       78.06      1.62 o 
  -6   3   3      474.01      464.61      5.73 o 
  -5   3   3      449.62      471.32      6.01 o 
  -4   3   3     1650.61     1702.41     38.07 o 
  -3   3   3     1597.53     1684.72     34.97 o 
  -2   3   3      655.61      602.82      8.52 o 
  -1   3   3      281.38      265.38      3.93 o 
   0   3   3     1226.89     1241.22     17.73 o 
   1   3   3      277.46      289.04      9.15 o 
   2   3   3      657.26      617.62     11.77 o 
   3   3   3     1606.21     1690.11     24.07 o 
   4   3   3     1646.36     1738.10     30.39 o 
   5   3   3      446.83      471.08      7.09 o 
   6   3   3      474.43      459.42      6.59 o 
   7   3   3       75.53       73.05      1.37 o 
   8   3   3      370.78      382.26      7.21 o 
   9   3   3       22.21       20.92       .69 o 
  -9   4   3      138.46      137.25      3.19 o 
  -8   4   3       55.34       72.56      1.27 o 
  -7   4   3      136.36      144.81      2.40 o 
  -6   4   3       14.29       18.85       .73 o 
  -5   4   3      403.99      367.69      4.54 o 
  -4   4   3      839.19      952.01     18.42 o 
  -3   4   3      945.91      808.99     13.85 o 
  -2   4   3      178.82      184.44      3.10 o 
  -1   4   3     1050.59     1016.08     16.55 o 
   0   4   3      232.31      308.93      4.42 o 
   1   4   3     1053.39     1074.07     14.64 o 
   2   4   3      179.65      194.62      5.27 o 
   3   4   3      941.40      844.53     14.12 o 
   4   4   3      841.08      954.10     16.43 o 
   5   4   3      406.97      358.08      4.90 o 
   6   4   3       14.25       17.69       .52 o 
   7   4   3      136.06      141.48      2.67 o 
   8   4   3       55.55       75.88      1.86 o 
   9   4   3      138.97      142.96      3.17 o 
  -9   5   3        3.93        4.04       .51 o 
  -8   5   3       84.97       87.69      1.64 o 
  -7   5   3       69.72       60.07      1.14 o 
  -6   5   3      735.58      687.48      9.25 o 
  -5   5   3      167.72      167.57      2.28 o 
  -4   5   3       96.93      117.73      1.86 o 
  -3   5   3      228.50      254.56      5.45 o 
  -2   5   3       28.79       27.52       .89 o 
  -1   5   3       36.70       42.48      1.16 o 
   0   5   3     3356.92     3703.45     52.26 o 
   1   5   3       37.24       42.71       .78 o 
   2   5   3       27.80       26.55       .71 o 
   3   5   3      227.62      262.67      4.63 o 
   4   5   3       95.76      117.76      1.95 o 
   5   5   3      167.05      163.18      2.12 o 
   6   5   3      735.23      697.04      9.86 o 
   7   5   3       68.97       58.59      1.36 o 
   8   5   3       84.60       88.08      2.23 o 
   9   5   3        4.10        4.73       .51 o 
  -9   6   3       30.50       29.54       .89 o 
  -8   6   3      115.96      133.67      2.68 o 
  -7   6   3       15.43       15.17       .65 o 
  -6   6   3       56.25       60.10      1.05 o 
  -5   6   3      644.32      612.04      7.47 o 
  -4   6   3       63.76       53.15       .96 o 
  -3   6   3      709.21      726.60     13.21 o 
  -2   6   3       98.04      100.16      2.40 o 
  -1   6   3     2902.99     3406.32     59.65 o 
   0   6   3      742.52      805.86     13.09 o 
   1   6   3     2907.95     3376.86     47.39 o 
   2   6   3       99.91      101.61      1.59 o 
   3   6   3      713.38      758.76     11.21 o 
   4   6   3       62.61       52.21       .74 o 
   5   6   3      643.34      600.74      6.77 o 
   6   6   3       57.47       60.05       .98 o 
   7   6   3       15.16       15.08       .53 o 
   8   6   3      115.87      131.42      2.96 o 
   9   6   3       30.27       29.64      1.15 o 
  -9   7   3       28.33       29.63      1.30 o 
  -8   7   3         .24         .73       .31 o 
  -7   7   3      652.14      651.60     12.38 o 
  -6   7   3      415.07      479.93      8.16 o 
  -5   7   3      469.06      428.48      5.15 o 
  -4   7   3      310.49      289.40      3.45 o 
  -3   7   3       19.16       23.95       .53 o 
  -2   7   3      257.76      275.74      5.40 o 
  -1   7   3      248.16      260.27      4.33 o 
   0   7   3      443.02      417.82      6.85 o 
   1   7   3      245.32      263.57      5.11 o 
   2   7   3      255.50      282.44      4.16 o 
   3   7   3       19.22       25.86       .57 o 
   4   7   3      312.13      289.17      3.42 o 
   5   7   3      471.43      418.90      4.95 o 
   6   7   3      415.21      473.24      7.42 o 
   7   7   3      650.13      636.28      9.99 o 
   8   7   3         .32        1.19       .38 o 
   9   7   3       28.56       28.44      1.90 o 
  -8   8   3        5.91        9.56       .52 o 
  -7   8   3       58.35       67.71      1.48 o 
  -6   8   3       61.73       72.76      1.75 o 
  -5   8   3      354.79      347.56      5.02 o 
  -4   8   3      148.16      137.90      1.83 o 
  -3   8   3       66.38       52.18       .86 o 
  -2   8   3      350.51      299.30      3.64 o 
  -1   8   3      219.62      225.05      2.94 o 
   0   8   3       44.69       50.61      1.01 o 
   1   8   3      220.24      232.92      3.25 o 
   2   8   3      352.13      303.31      4.92 o 
   3   8   3       67.29       51.41       .92 o 
   4   8   3      146.30      138.42      1.78 o 
   5   8   3      353.80      339.62      4.20 o 
   6   8   3       61.64       67.25      1.33 o 
   7   8   3       58.10       63.00      1.38 o 
   8   8   3        6.05        9.09       .44 o 
  -8   9   3        9.12       11.88       .53 o 
  -7   9   3       17.11       25.20       .79 o 
  -6   9   3       44.55       47.86       .96 o 
  -5   9   3       21.41       21.72       .57 o 
  -4   9   3      485.84      467.95      5.99 o 
  -3   9   3      169.74      154.43      1.94 o 
  -2   9   3      337.53      309.42      3.82 o 
  -1   9   3       71.07       79.88      1.14 o 
   0   9   3       39.24       57.60      1.04 o 
   1   9   3       71.71       81.21      1.28 o 
   2   9   3      336.20      315.96      4.03 o 
   3   9   3      168.13      155.27      2.03 o 
   4   9   3      487.65      487.71      6.78 o 
   5   9   3       21.87       22.06       .59 o 
   6   9   3       44.76       49.33      1.06 o 
   7   9   3       16.62       23.94       .65 o 
   8   9   3        8.93       11.49       .52 o 
  -7  10   3       66.78       66.74      1.39 o 
  -6  10   3       45.71       53.29       .96 o 
  -5  10   3      473.08      462.43      6.77 o 
  -4  10   3        3.55        4.75       .35 o 
  -3  10   3      102.98      106.70      1.49 o 
  -2  10   3      183.77      179.33      2.85 o 
  -1  10   3      730.11      693.17      8.32 o 
   0  10   3      269.95      263.73      3.25 o 
   1  10   3      727.16      701.01      8.82 o 
   2  10   3      183.06      170.42      2.32 o 
   3  10   3      103.09      108.48      1.71 o 
   4  10   3        3.17        5.33       .43 o 
   5  10   3      474.29      452.93      6.69 o 
   6  10   3       45.08       50.79      1.04 o 
   7  10   3       66.68       65.54      1.38 o 
  -7  11   3       15.86       16.25       .66 o 
  -6  11   3       38.92       35.76      1.21 o 
  -5  11   3       48.52       58.43      1.06 o 
  -4  11   3      366.47      372.32      5.40 o 
  -3  11   3      278.81      264.17      4.12 o 
  -2  11   3      441.36      454.26      6.61 o 
  -1  11   3      180.10      157.02      2.05 o 
   0  11   3      194.14      205.94      2.73 o 
   1  11   3      178.91      152.69      2.32 o 
   2  11   3      439.87      448.91      8.99 o 
   3  11   3      278.72      253.93      4.35 o 
   4  11   3      366.31      357.47      5.56 o 
   5  11   3       47.66       56.41       .97 o 
   6  11   3       38.31       33.51       .73 o 
   7  11   3       15.41       15.28       .52 o 
  -6  12   3       10.32        9.75       .48 o 
  -5  12   3        9.03        6.39       .36 o 
  -4  12   3       25.46       29.15       .84 o 
  -3  12   3       51.06       50.39      1.00 o 
  -2  12   3      160.85      161.05      3.03 o 
  -1  12   3      490.97      459.37      7.03 o 
   0  12   3      673.15      681.91     13.48 o 
   1  12   3      490.94      455.71      8.49 o 
   2  12   3      161.27      154.20      3.71 o 
   3  12   3       51.58       46.62      1.09 o 
   4  12   3       25.22       29.12       .72 o 
   5  12   3        8.72        6.36       .43 o 
   6  12   3       10.59        9.73       .42 o 
  -5  13   3       16.84       20.54       .61 o 
  -4  13   3        6.21        9.32       .45 o 
  -3  13   3       48.10       44.47      1.10 o 
  -2  13   3      260.58      280.95      4.67 o 
  -1  13   3       44.48       46.63       .91 o 
   0  13   3      374.34      357.89      9.54 o 
   1  13   3       43.82       44.59       .97 o 
   2  13   3      261.72      279.27      6.36 o 
   3  13   3       47.56       40.96      1.00 o 
   4  13   3        6.12        8.52       .45 o 
   5  13   3       16.51       18.43       .54 o 
  -4  14   3       14.66       25.59       .68 o 
  -3  14   3       30.80       26.12       .72 o 
  -2  14   3       37.64       39.71      1.01 o 
  -1  14   3       16.42       16.08       .55 o 
   0  14   3      136.50      146.23      3.61 o 
   1  14   3       16.56       15.14       .56 o 
   2  14   3       37.29       37.14      1.01 o 
   3  14   3       31.22       26.69       .90 o 
   4  14   3       14.68       24.83       .63 o 
  -3  15   3       38.94       33.42      1.16 o 
  -2  15   3       64.22       63.09      1.66 o 
  -1  15   3        5.22        6.34       .45 o 
   0  15   3      192.27      199.45      4.79 o 
   1  15   3        5.40        6.16       .42 o 
   2  15   3       62.62       60.25      1.58 o 
   3  15   3       39.23       34.09       .98 o 
   0   0   4       18.45       14.80       .62 o 
   1   0   4       87.78      155.34      2.79 o 
   2   0   4      885.30     1001.88     15.04 o 
   3   0   4      372.57      476.49      7.65 o 
   4   0   4      689.64      685.27     14.72 o 
   5   0   4      688.16      686.44     12.51 o 
   6   0   4      713.26      644.36      9.82 o 
   7   0   4      558.26      504.13      7.58 o 
   8   0   4        9.98        5.95       .40 o 
   9   0   4        2.12        1.69       .30 o 
  10   0   4         .08        -.31       .31 o 
 -10   1   4       49.40       50.01      2.28 o 
  -9   1   4       59.68       74.43      1.72 o 
  -8   1   4         .37         .54       .30 o 
  -7   1   4       77.39       81.24      1.34 o 
  -6   1   4      145.88      132.86      2.52 o 
  -5   1   4      231.42      197.59      2.95 o 
  -4   1   4     1587.15     1747.72     34.43 o 
  -3   1   4      295.40      373.96      6.45 o 
  -2   1   4      449.64      417.73      8.34 o 
  -1   1   4     1432.53     1669.74     22.54 o 
   0   1   4     2863.29     3005.72     37.86 o 
   1   1   4     1432.75     1720.06     24.17 o 
   2   1   4      445.46      439.95      6.79 o 
   3   1   4      299.03      387.28      7.39 o 
   4   1   4     1582.38     1731.99     30.85 o 
   5   1   4      231.34      198.57      3.61 o 
   6   1   4      147.08      134.56      2.29 o 
   7   1   4       77.37       77.58      1.53 o 
   8   1   4         .30         .19       .30 o 
   9   1   4       59.38       73.13      1.54 o 
  10   1   4       49.93       46.82      1.57 o 
 -10   2   4      133.81      126.38      5.23 o 
  -9   2   4       13.04       11.04       .58 o 
  -8   2   4      301.43      306.66      5.24 o 
  -7   2   4      110.70       96.49      1.51 o 
  -6   2   4       29.10       27.44       .55 o 
  -5   2   4      167.22      182.07      2.51 o 
  -4   2   4      456.19      458.68     10.08 o 
  -3   2   4     2756.79     3080.01     46.05 o 
  -2   2   4     2645.83     2795.16     39.55 o 
  -1   2   4     1351.84     1216.41     20.46 o 
   0   2   4     2261.12     2528.44     34.43 o 
   1   2   4     1353.02     1271.81     18.00 o 
   2   2   4     2644.28     2959.13     43.52 o 
   3   2   4     2758.46     3096.73     46.62 o 
   4   2   4      459.05      449.84      7.35 o 
   5   2   4      167.34      184.86      2.61 o 
   6   2   4       29.26       27.64       .60 o 
   7   2   4      111.02       94.65      1.66 o 
   8   2   4      301.42      291.67      5.55 o 
   9   2   4       12.91       10.44       .53 o 
  10   2   4      133.09      122.55      5.33 o 
  -9   3   4        2.27        3.37       .25 o 
  -8   3   4       33.78       43.40       .82 o 
  -7   3   4       49.08       54.85      1.02 o 
  -6   3   4      170.58      150.90      2.10 o 
  -5   3   4       70.76       62.87       .93 o 
  -4   3   4       70.31       73.69      1.84 o 
  -3   3   4      797.98      741.72     12.14 o 
  -2   3   4     2244.02     2313.43     32.50 o 
  -1   3   4     2775.51     3176.31     39.92 o 
   0   3   4         .10         .58       .24 o 
   1   3   4     2774.43     3281.05     60.90 o 
   2   3   4     2242.65     2477.95     41.79 o 
   3   3   4      794.98      772.24     11.48 o 
   4   3   4       69.41       69.34      1.94 o 
   5   3   4       70.00       60.50      1.06 o 
   6   3   4      170.35      147.93      2.46 o 
   7   3   4       48.68       51.99      1.17 o 
   8   3   4       33.81       43.76      1.07 o 
   9   3   4        2.15        3.44       .34 o 
  -9   4   4      129.86      137.00      2.36 o 
  -8   4   4      169.44      154.09      2.37 o 
  -7   4   4       16.97       19.15       .56 o 
  -6   4   4      763.63      747.44      9.95 o 
  -5   4   4      823.71      811.35     10.36 o 
  -4   4   4      382.18      400.59      8.00 o 
  -3   4   4     2063.64     2275.12     37.77 o 
  -2   4   4      680.70      629.02      8.84 o 
  -1   4   4      319.15      305.18      4.14 o 
   0   4   4     2029.36     2096.68     29.91 o 
   1   4   4      318.84      308.62      4.17 o 
   2   4   4      675.74      659.32     11.03 o 
   3   4   4     2054.09     2421.53     41.15 o 
   4   4   4      381.13      411.93      7.26 o 
   5   4   4      825.63      780.26     14.52 o 
   6   4   4      763.63      724.92     10.35 o 
   7   4   4       17.37       19.50       .62 o 
   8   4   4      168.58      154.36      3.04 o 
   9   4   4      128.57      142.70      3.16 o 
  -9   5   4       29.51       27.22       .70 o 
  -8   5   4      189.08      209.83      3.15 o 
  -7   5   4      376.30      402.77      6.38 o 
  -6   5   4      718.01      692.99     10.92 o 
  -5   5   4     1199.23     1194.18     15.20 o 
  -4   5   4        1.12        3.50       .21 o 
  -3   5   4     1529.58     1528.60     33.37 o 
  -2   5   4       73.25       69.73      1.60 o 
  -1   5   4      108.49      125.78      2.44 o 
   0   5   4      818.32      944.81     13.54 o 
   1   5   4      113.86      131.28      2.13 o 
   2   5   4       74.11       75.59      1.47 o 
   3   5   4     1537.63     1607.40     27.30 o 
   4   5   4        1.05        3.52       .23 o 
   5   5   4     1196.02     1148.80     14.43 o 
   6   5   4      723.02      692.82      9.90 o 
   7   5   4      375.73      394.07      7.48 o 
   8   5   4      187.64      206.17      4.49 o 
   9   5   4       30.13       28.46      1.19 o 
  -9   6   4      102.38       92.12      2.03 o 
  -8   6   4       31.82       34.40       .87 o 
  -7   6   4       59.61       59.68      1.21 o 
  -6   6   4       84.48       92.45      1.56 o 
  -5   6   4      934.18      983.12     12.54 o 
  -4   6   4       60.56       59.81       .83 o 
  -3   6   4      520.23      537.78      9.37 o 
  -2   6   4      174.20      185.26      4.70 o 
  -1   6   4      564.72      562.86      9.67 o 
   0   6   4      745.39      726.03     10.99 o 
   1   6   4      565.45      550.62      8.23 o 
   2   6   4      174.02      188.01      2.84 o 
   3   6   4      516.28      567.59      8.96 o 
   4   6   4       61.09       59.68       .82 o 
   5   6   4      932.62      978.23     11.36 o 
   6   6   4       84.43       90.53      1.46 o 
   7   6   4       59.83       57.34      1.14 o 
   8   6   4       31.94       33.84       .91 o 
   9   6   4      101.54       96.58      2.55 o 
  -9   7   4        7.93       13.25       .62 o 
  -8   7   4       68.67       76.72      1.71 o 
  -7   7   4      227.75      238.90      4.91 o 
  -6   7   4      108.29       96.64      1.94 o 
  -5   7   4      158.13      164.77      2.28 o 
  -4   7   4       58.90       45.79       .72 o 
  -3   7   4      716.73      725.79      8.43 o 
  -2   7   4      114.35      100.29      1.73 o 
  -1   7   4      454.76      451.23      7.88 o 
   0   7   4        5.59        7.60       .53 o 
   1   7   4      453.95      458.32      7.36 o 
   2   7   4      115.03      101.82      1.45 o 
   3   7   4      714.69      761.96      9.16 o 
   4   7   4       59.29       45.85       .70 o 
   5   7   4      157.69      160.56      2.12 o 
   6   7   4      107.90       93.39      2.26 o 
   7   7   4      227.57      230.97      4.98 o 
   8   7   4       68.97       76.40      2.09 o 
   9   7   4        7.85       16.09      1.37 o 
  -8   8   4      123.88      130.12      3.53 o 
  -7   8   4      341.51      390.39      8.25 o 
  -6   8   4       99.77      108.48      2.29 o 
  -5   8   4       33.81       26.93       .58 o 
  -4   8   4       35.30       37.36       .68 o 
  -3   8   4      281.83      244.63      3.22 o 
  -2   8   4      107.50       97.40      1.59 o 
  -1   8   4      147.68      156.11      2.11 o 
   0   8   4      681.90      622.04      8.69 o 
   1   8   4      149.84      154.26      2.13 o 
   2   8   4      107.74      104.56      2.37 o 
   3   8   4      286.09      248.19      2.98 o 
   4   8   4       35.13       33.71       .60 o 
   5   8   4       33.38       27.84       .60 o 
   6   8   4       99.82      105.43      1.92 o 
   7   8   4      342.14      370.18      5.86 o 
   8   8   4      124.88      121.56      4.03 o 
  -8   9   4       10.23       11.31       .55 o 
  -7   9   4       11.59       15.70       .57 o 
  -6   9   4      153.09      158.24      3.68 o 
  -5   9   4       34.51       33.06       .69 o 
  -4   9   4      405.40      386.36      5.58 o 
  -3   9   4      102.30       97.99      1.31 o 
  -2   9   4      665.49      613.55      7.76 o 
  -1   9   4      251.31      269.06      3.34 o 
   0   9   4       17.96       14.05       .38 o 
   1   9   4      251.45      262.35      3.48 o 
   2   9   4      669.69      635.46      8.38 o 
   3   9   4      101.03       96.80      1.36 o 
   4   9   4      401.99      391.33      5.48 o 
   5   9   4       34.06       33.20       .99 o 
   6   9   4      151.94      151.55      2.70 o 
   7   9   4       11.45       13.66       .51 o 
   8   9   4        9.81       10.19       .60 o 
  -7  10   4        3.73        2.82       .26 o 
  -6  10   4       63.64       64.81      1.27 o 
  -5  10   4       64.97       60.51      1.19 o 
  -4  10   4      103.63      114.17      1.90 o 
  -3  10   4      337.93      357.85      5.42 o 
  -2  10   4      347.32      347.96      4.82 o 
  -1  10   4      346.14      345.03      4.79 o 
   0  10   4      111.57       81.29      1.19 o 
   1  10   4      345.86      339.10      4.23 o 
   2  10   4      347.77      346.03      4.98 o 
   3  10   4      340.02      339.17      4.76 o 
   4  10   4      104.39      114.07      2.15 o 
   5  10   4       63.99       58.05      1.23 o 
   6  10   4       63.84       62.91      1.23 o 
   7  10   4        3.51        2.60       .30 o 
  -7  11   4       22.92       25.06       .84 o 
  -6  11   4       23.96       23.75       .90 o 
  -5  11   4       18.25       22.80       .61 o 
  -4  11   4      172.71      188.38      3.07 o 
  -3  11   4      338.69      379.50      6.31 o 
  -2  11   4       57.11       66.27      1.18 o 
  -1  11   4      117.45      105.86      1.69 o 
   0  11   4      420.26      410.32      5.68 o 
   1  11   4      114.39      104.02      1.87 o 
   2  11   4       56.77       62.67      1.18 o 
   3  11   4      335.53      363.20      6.75 o 
   4  11   4      173.03      171.52      3.38 o 
   5  11   4       18.13       20.33       .54 o 
   6  11   4       24.07       22.19       .63 o 
   7  11   4       23.32       24.81       .81 o 
  -6  12   4       27.02       34.18      1.33 o 
  -5  12   4       36.21       27.69       .62 o 
  -4  12   4       17.44       20.47       .72 o 
  -3  12   4       38.51       49.19      1.08 o 
  -2  12   4       70.26       64.99      1.25 o 
  -1  12   4      150.36      155.87      3.04 o 
   0  12   4       27.11       40.43      1.04 o 
   1  12   4      149.50      154.65      3.00 o 
   2  12   4       69.22       66.44      1.62 o 
   3  12   4       39.66       53.02      1.68 o 
   4  12   4       17.67       19.67       .76 o 
   5  12   4       36.27       26.06       .64 o 
   6  12   4       27.34       35.30       .79 o 
  -5  13   4       42.05       52.20      2.29 o 
  -4  13   4       92.13      105.53      2.24 o 
  -3  13   4       48.02       53.90      1.27 o 
  -2  13   4      141.96      137.75      2.86 o 
  -1  13   4      327.92      340.95      5.64 o 
   0  13   4      228.47      210.84      5.13 o 
   1  13   4      328.84      336.48      7.94 o 
   2  13   4      140.72      129.31      2.52 o 
   3  13   4       47.74       50.15      1.28 o 
   4  13   4       92.53      104.72      2.60 o 
   5  13   4       41.76       50.40      1.45 o 
  -4  14   4        6.34        4.67       .37 o 
  -3  14   4       27.78       29.31       .78 o 
  -2  14   4      134.91      149.56      3.11 o 
  -1  14   4       67.71       64.75      1.32 o 
   0  14   4      181.20      207.95      5.03 o 
   1  14   4       67.05       61.87      1.61 o 
   2  14   4      132.01      140.29      3.02 o 
   3  14   4       27.95       28.84       .83 o 
   4  14   4        6.46        4.69       .50 o 
  -2  15   4       59.91       63.96      1.39 o 
  -1  15   4        5.63        8.00       .55 o 
   0  15   4       18.86       16.84       .68 o 
   1  15   4        5.44        7.46       .52 o 
   2  15   4       59.02       63.90      1.66 o 
   1   0   5     1503.32     1234.84     16.62 o 
   2   0   5     1187.50     1204.22     18.46 o 
   3   0   5     2366.67     2371.83     38.20 o 
   4   0   5     2744.02     3045.05     52.36 o 
   5   0   5       26.62       37.78       .88 o 
   6   0   5       22.99       14.25       .63 o 
   7   0   5      212.34      221.25      3.57 o 
   8   0   5        1.11         .24       .28 o 
   9   0   5         .10        1.44       .28 o 
  -9   1   5         .46        1.35       .33 o 
  -8   1   5        3.60        3.39       .40 o 
  -7   1   5      480.15      457.55      7.17 o 
  -6   1   5      138.57      110.76      1.57 o 
  -5   1   5      148.26      128.99      1.78 o 
  -4   1   5      813.95      827.45     16.66 o 
  -3   1   5       55.59       70.05      1.27 o 
  -2   1   5      331.14      326.84      6.85 o 
  -1   1   5     1053.43     1152.95     17.38 o 
   0   1   5      633.98      581.85      7.94 o 
   1   1   5     1054.79     1180.50     17.78 o 
   2   1   5      335.65      335.59      5.10 o 
   3   1   5       54.90       70.95      1.51 o 
   4   1   5      810.42      798.04     12.83 o 
   5   1   5      147.49      127.93      2.45 o 
   6   1   5      137.13      111.27      1.93 o 
   7   1   5      478.65      453.71      8.50 o 
   8   1   5        3.75        3.49       .38 o 
   9   1   5         .43         .93       .36 o 
  -9   2   5       63.19       65.57      1.53 o 
  -8   2   5       41.20       46.20      1.00 o 
  -7   2   5       12.87       14.33       .91 o 
  -6   2   5       57.24       54.26       .97 o 
  -5   2   5      146.30      148.89      1.93 o 
  -4   2   5      831.08      895.79     17.28 o 
  -3   2   5      457.59      443.54      6.36 o 
  -2   2   5     1913.11     1788.85     24.25 o 
  -1   2   5       75.50       60.50      1.15 o 
   0   2   5      213.83      207.95      2.83 o 
   1   2   5       75.11       55.90       .96 o 
   2   2   5     1906.77     1869.94     26.42 o 
   3   2   5      456.88      457.18      6.94 o 
   4   2   5      837.22      920.91     17.64 o 
   5   2   5      145.35      146.41      2.02 o 
   6   2   5       56.21       49.92       .88 o 
   7   2   5       12.62       14.46      1.01 o 
   8   2   5       40.49       46.46      1.12 o 
   9   2   5       63.23       62.85      1.35 o 
  -9   3   5        1.18        1.54       .32 o 
  -8   3   5      118.91      118.31      1.86 o 
  -7   3   5      200.72      209.45      3.37 o 
  -6   3   5      197.77      195.81      3.08 o 
  -5   3   5      886.23      811.74      9.93 o 
  -4   3   5        7.67        9.99       .96 o 
  -3   3   5     2422.80     2559.46     42.39 o 
  -2   3   5      243.49      227.22      3.75 o 
  -1   3   5      430.93      464.89      6.03 o 
   0   3   5     1150.04     1083.27     16.41 o 
   1   3   5      431.16      484.61      6.78 o 
   2   3   5      242.76      244.46      3.93 o 
   3   3   5     2437.05     2719.20     40.65 o 
   4   3   5        7.69        7.38       .78 o 
   5   3   5      882.98      793.73     10.73 o 
   6   3   5      196.48      197.46      2.93 o 
   7   3   5      197.81      203.98      5.51 o 
   8   3   5      118.19      117.65      2.38 o 
   9   3   5        1.30        1.10       .30 o 
  -9   4   5      109.56      103.24      2.47 o 
  -8   4   5       20.11       21.93       .58 o 
  -7   4   5       14.50       13.55       .77 o 
  -6   4   5       10.97       15.59       .46 o 
  -5   4   5      175.93      183.26      2.26 o 
  -4   4   5      182.92      175.11      2.54 o 
  -3   4   5     1199.59     1123.65     18.28 o 
  -2   4   5      949.51      927.74     13.17 o 
  -1   4   5       72.63       95.91      1.65 o 
   0   4   5     2675.16     2759.70     44.55 o 
   1   4   5       71.39       98.57      1.64 o 
   2   4   5      948.40     1013.73     17.33 o 
   3   4   5     1198.71     1197.81     20.16 o 
   4   4   5      182.29      179.80      3.60 o 
   5   4   5      176.55      187.08      2.50 o 
   6   4   5       11.04       15.35       .54 o 
   7   4   5       14.46       14.48       .79 o 
   8   4   5       19.99       21.02       .72 o 
   9   4   5      110.32      105.70      2.27 o 
  -9   5   5       24.53       29.51      1.19 o 
  -8   5   5       56.96       59.97      1.19 o 
  -7   5   5       68.85       74.32      1.40 o 
  -6   5   5       67.96       67.83      1.17 o 
  -5   5   5      258.23      249.49      3.50 o 
  -4   5   5      518.49      429.42      5.56 o 
  -3   5   5       21.66       28.22      2.86 o 
  -2   5   5     1250.29     1261.28     22.07 o 
  -1   5   5      700.07      630.30     10.96 o 
   0   5   5      507.91      521.25      7.85 o 
   1   5   5      701.47      653.16      9.17 o 
   2   5   5     1251.21     1335.49     22.68 o 
   3   5   5       21.24       33.96      1.21 o 
   4   5   5      518.32      423.87      5.48 o 
   5   5   5      257.94      249.56      3.26 o 
   6   5   5       68.09       65.53      1.20 o 
   7   5   5       68.15       72.08      1.84 o 
   8   5   5       56.91       60.41      1.35 o 
   9   5   5       24.52       32.46      1.10 o 
  -9   6   5       98.75      102.47      3.09 o 
  -8   6   5      231.19      248.55      6.37 o 
  -7   6   5        1.24        2.75       .25 o 
  -6   6   5        6.41        6.02       .46 o 
  -5   6   5      156.94      148.85      1.97 o 
  -4   6   5      446.79      362.96      4.30 o 
  -3   6   5      327.91      301.29      3.71 o 
  -2   6   5      211.87      224.29      4.62 o 
  -1   6   5     1206.88     1230.21     23.99 o 
   0   6   5       63.69       46.31      1.00 o 
   1   6   5     1202.98     1214.54     18.25 o 
   2   6   5      214.74      239.27      3.73 o 
   3   6   5      330.04      328.11      5.28 o 
   4   6   5      451.03      368.38      4.70 o 
   5   6   5      156.88      147.40      1.99 o 
   6   6   5        6.83        6.42       .36 o 
   7   6   5        1.22        2.00       .31 o 
   8   6   5      232.08      243.57      5.28 o 
   9   6   5       98.48       94.69      4.70 o 
  -8   7   5       65.61       62.15      1.86 o 
  -7   7   5      114.64      125.87      2.95 o 
  -6   7   5       18.88       18.23       .53 o 
  -5   7   5      145.67      138.32      2.72 o 
  -4   7   5       39.04       40.19       .70 o 
  -3   7   5       10.53       11.08       .34 o 
  -2   7   5       31.82       37.24       .73 o 
  -1   7   5      147.99      128.41      2.89 o 
   0   7   5      208.61      208.08      3.54 o 
   1   7   5      148.83      124.91      2.70 o 
   2   7   5       31.75       32.40      1.38 o 
   3   7   5       10.24       10.52       .42 o 
   4   7   5       38.73       38.19       .65 o 
   5   7   5      145.13      146.07      2.31 o 
   6   7   5       18.70       17.54       .59 o 
   7   7   5      114.57      121.44      2.25 o 
   8   7   5       65.83       58.54      1.48 o 
  -8   8   5        9.47       10.84      1.15 o 
  -7   8   5       72.03       74.64      1.75 o 
  -6   8   5       43.33       50.11      1.06 o 
  -5   8   5      599.86      593.14      9.30 o 
  -4   8   5      168.52      157.33      2.16 o 
  -3   8   5      225.28      207.37      2.57 o 
  -2   8   5       17.15       17.59       .41 o 
  -1   8   5       21.33       25.38       .54 o 
   0   8   5        9.68        8.35       .34 o 
   1   8   5       21.80       25.97       .51 o 
   2   8   5       17.00       19.31       .47 o 
   3   8   5      224.21      214.68      2.80 o 
   4   8   5      168.25      154.07      1.97 o 
   5   8   5      596.88      581.69      8.14 o 
   6   8   5       43.32       52.32      1.21 o 
   7   8   5       72.41       69.40      1.38 o 
   8   8   5        9.45        9.55       .71 o 
  -8   9   5       17.92       19.71      1.35 o 
  -7   9   5      174.17      192.01      3.68 o 
  -6   9   5      134.52      146.77      2.43 o 
  -5   9   5       64.00       66.29      1.08 o 
  -4   9   5        1.40        1.34       .25 o 
  -3   9   5       61.55       62.80       .99 o 
  -2   9   5       48.56       44.57       .73 o 
  -1   9   5      172.46      170.24      2.28 o 
   0   9   5       43.33       35.14       .59 o 
   1   9   5      173.07      171.23      2.38 o 
   2   9   5       48.16       45.74       .91 o 
   3   9   5       60.20       61.67      1.09 o 
   4   9   5        1.31         .63       .35 o 
   5   9   5       64.36       66.09      1.72 o 
   6   9   5      135.13      146.94      2.73 o 
   7   9   5      174.27      187.14      4.13 o 
   8   9   5       17.60       17.31       .84 o 
  -7  10   5        3.63        3.33       .34 o 
  -6  10   5       15.09       13.09       .63 o 
  -5  10   5       23.40       20.58       .59 o 
  -4  10   5      356.09      372.80      5.41 o 
  -3  10   5      379.71      371.25      4.87 o 
  -2  10   5      206.75      173.54      2.26 o 
  -1  10   5       84.03       79.69      1.12 o 
   0  10   5       81.87       79.87      1.16 o 
   1  10   5       83.10       76.81      1.21 o 
   2  10   5      205.96      169.75      2.68 o 
   3  10   5      378.05      358.23      8.50 o 
   4  10   5      351.86      364.75      6.81 o 
   5  10   5       23.25       20.57       .62 o 
   6  10   5       14.84       13.03       .58 o 
   7  10   5        3.54        2.53       .36 o 
  -7  11   5       16.64       17.76      1.11 o 
  -6  11   5      118.99      132.63      3.34 o 
  -5  11   5       50.83       52.44      1.17 o 
  -4  11   5      154.90      171.60      2.74 o 
  -3  11   5      107.56      110.62      1.84 o 
  -2  11   5       16.95       18.55       .52 o 
  -1  11   5     1360.70     1398.59     21.61 o 
   0  11   5       70.67       78.84      1.42 o 
   1  11   5     1366.03     1336.79     21.49 o 
   2  11   5       16.71       17.85       .67 o 
   3  11   5      105.63      110.43      2.51 o 
   4  11   5      153.81      165.03      3.58 o 
   5  11   5       51.88       52.06      1.19 o 
   6  11   5      118.62      130.56      2.84 o 
   7  11   5       16.17       15.80      1.21 o 
  -6  12   5      126.93      117.22      3.57 o 
  -5  12   5       38.54       36.28       .97 o 
  -4  12   5       14.19       16.14       .69 o 
  -3  12   5       99.64      108.60      1.93 o 
  -2  12   5      152.88      164.84      2.83 o 
  -1  12   5       44.99       37.10       .85 o 
   0  12   5      869.48      844.41     13.92 o 
   1  12   5       45.33       39.49      1.00 o 
   2  12   5      152.16      160.40      3.09 o 
   3  12   5       99.56      101.46      2.32 o 
   4  12   5       14.35       16.81       .86 o 
   5  12   5       38.65       36.40      1.00 o 
   6  12   5      128.27      127.00      4.08 o 
  -5  13   5       20.71       24.19      1.42 o 
  -4  13   5        3.61        4.11       .35 o 
  -3  13   5       32.33       40.49      1.18 o 
  -2  13   5      155.05      161.74      2.76 o 
  -1  13   5       20.31       21.36       .57 o 
   0  13   5       16.65       18.12       .77 o 
   1  13   5       20.45       21.11       .68 o 
   2  13   5      156.46      156.43      3.41 o 
   3  13   5       32.48       38.21      1.15 o 
   4  13   5        3.42        3.73       .38 o 
   5  13   5       20.20       22.74       .91 o 
  -4  14   5       95.26       99.08      2.84 o 
  -3  14   5       23.69       22.47       .65 o 
  -2  14   5       33.29       35.40       .82 o 
  -1  14   5      107.21      118.37      2.05 o 
   0  14   5      154.87      179.08      4.36 o 
   1  14   5      108.09      116.57      2.33 o 
   2  14   5       33.74       35.20       .84 o 
   3  14   5       23.62       20.84       .69 o 
   4  14   5       95.58       93.12      2.91 o 
  -2  15   5       11.26       12.40       .49 o 
  -1  15   5      146.50      145.07      3.53 o 
   0  15   5        2.09        3.99       .42 o 
   1  15   5      147.17      140.58      3.42 o 
   2  15   5       11.01       11.24       .83 o 
   0   0   6      464.58      639.94     12.64 o 
   1   0   6      462.47      455.65      6.35 o 
   2   0   6     2532.64     3154.11     46.86 o 
   3   0   6       13.27       17.19       .91 o 
   4   0   6       86.52       79.33      1.59 o 
   5   0   6      163.33      129.34      1.92 o 
   6   0   6      115.88       82.77      1.81 o 
   7   0   6       12.89       15.12       .50 o 
   8   0   6        8.75        9.14       .47 o 
   9   0   6      140.27      151.50      2.88 o 
  -9   1   6       97.30      102.60      2.26 o 
  -8   1   6        1.75        2.70       .36 o 
  -7   1   6      178.67      172.00      2.80 o 
  -6   1   6      109.17      118.24      1.62 o 
  -5   1   6       96.15      104.91      1.50 o 
  -4   1   6      647.26      711.76     18.94 o 
  -3   1   6      126.66      114.72      2.26 o 
  -2   1   6      161.58      162.11      2.29 o 
  -1   1   6     5462.30     6338.02     88.69 o 
   0   1   6      878.29      934.04     13.98 o 
   1   1   6     5474.50     6304.22    106.00 o 
   2   1   6      160.48      173.31      3.13 o 
   3   1   6      124.99      116.78      2.45 o 
   4   1   6      651.91      718.13     16.70 o 
   5   1   6       96.04      100.61      1.93 o 
   6   1   6      107.31      115.27      1.73 o 
   7   1   6      178.74      166.43      4.08 o 
   8   1   6        1.99        2.60       .32 o 
   9   1   6       97.49      102.01      2.83 o 
  -9   2   6      111.31      115.11      2.51 o 
  -8   2   6       31.80       28.85       .80 o 
  -7   2   6       75.76       66.67      1.22 o 
  -6   2   6      132.70      118.52      2.18 o 
  -5   2   6       23.54       17.85       .42 o 
  -4   2   6      103.26      111.08      2.75 o 
  -3   2   6       83.97       63.13      1.20 o 
  -2   2   6      122.23      141.21      2.29 o 
  -1   2   6      721.90      753.74     10.15 o 
   0   2   6      124.64      110.72      1.60 o 
   1   2   6      718.65      761.24     10.85 o 
   2   2   6      122.46      151.84      2.77 o 
   3   2   6       84.32       67.68      1.90 o 
   4   2   6      103.97      124.67      3.09 o 
   5   2   6       22.80       16.74       .41 o 
   6   2   6      133.86      114.33      1.89 o 
   7   2   6       74.78       66.47      1.75 o 
   8   2   6       32.08       28.33       .92 o 
   9   2   6      110.77      113.56      2.26 o 
  -9   3   6       87.29       84.70      1.55 o 
  -8   3   6       48.36       53.95      1.21 o 
  -7   3   6      212.75      216.01      3.48 o 
  -6   3   6      250.51      255.24      4.81 o 
  -5   3   6      406.48      393.39      5.59 o 
  -4   3   6      817.47      753.97     11.52 o 
  -3   3   6     1765.80     1808.57     29.89 o 
  -2   3   6       87.93       61.57      1.24 o 
  -1   3   6      558.58      587.57      7.55 o 
   0   3   6       70.85       66.30      1.06 o 
   1   3   6      557.14      620.38      9.77 o 
   2   3   6       90.28       66.50      1.30 o 
   3   3   6     1768.47     1934.25     33.46 o 
   4   3   6      812.74      799.02     12.74 o 
   5   3   6      405.11      378.72      5.06 o 
   6   3   6      251.71      251.73      3.51 o 
   7   3   6      211.47      209.12      4.03 o 
   8   3   6       48.15       53.43      1.49 o 
   9   3   6       88.04       86.11      1.77 o 
  -9   4   6        7.48        9.49       .52 o 
  -8   4   6        2.68        3.35       .26 o 
  -7   4   6      192.25      211.18      3.41 o 
  -6   4   6      407.91      421.62      5.91 o 
  -5   4   6       96.30       86.37      1.15 o 
  -4   4   6       12.21       10.64       .36 o 
  -3   4   6       10.51       16.85       .96 o 
  -2   4   6        3.34        4.59       .39 o 
  -1   4   6     1039.79      924.06     13.19 o 
   0   4   6      247.76      278.95      4.24 o 
   1   4   6     1034.87      973.96     15.73 o 
   2   4   6        3.50        5.22       .39 o 
   3   4   6       10.57       17.53       .90 o 
   4   4   6       12.22       10.73       .36 o 
   5   4   6       97.70       87.41      1.39 o 
   6   4   6      408.37      405.99      5.84 o 
   7   4   6      189.94      202.74      3.93 o 
   8   4   6        2.68        4.15       .39 o 
   9   4   6        7.36        8.57       .66 o 
  -9   5   6      120.58      135.51      3.34 o 
  -8   5   6       39.61       41.62       .81 o 
  -7   5   6      503.14      512.37      8.03 o 
  -6   5   6      194.85      205.26      2.92 o 
  -5   5   6       36.78       51.42       .85 o 
  -4   5   6      131.85      129.41      1.70 o 
  -3   5   6       67.07       69.86      2.01 o 
  -2   5   6     1188.93     1172.09     20.33 o 
  -1   5   6      747.08      758.39     12.18 o 
   0   5   6         .14        3.09       .48 o 
   1   5   6      753.17      794.72     11.69 o 
   2   5   6     1179.34     1240.48     18.26 o 
   3   5   6       66.12       75.73      1.74 o 
   4   5   6      132.27      130.64      2.31 o 
   5   5   6       37.09       50.77       .77 o 
   6   5   6      194.60      202.21      2.94 o 
   7   5   6      503.21      472.54      9.95 o 
   8   5   6       39.29       41.01      1.06 o 
   9   5   6      120.29      128.46      2.80 o 
  -9   6   6         .80        1.83       .34 o 
  -8   6   6      349.52      355.15      6.39 o 
  -7   6   6       27.49       21.83       .57 o 
  -6   6   6      252.38      235.54      4.40 o 
  -5   6   6       11.63       11.25       .44 o 
  -4   6   6      897.55      846.25     10.29 o 
  -3   6   6      492.50      452.41      5.28 o 
  -2   6   6      187.05      166.53      3.58 o 
  -1   6   6      254.61      269.88      5.45 o 
   0   6   6       50.37       60.18      1.29 o 
   1   6   6      250.15      264.63      3.88 o 
   2   6   6      186.76      173.85      2.83 o 
   3   6   6      488.58      453.96      9.47 o 
   4   6   6      900.79      860.65      9.86 o 
   5   6   6       11.30       11.40       .41 o 
   6   6   6      251.88      219.32      3.32 o 
   7   6   6       27.40       19.93       .58 o 
   8   6   6      350.41      345.67      7.40 o 
   9   6   6         .73        1.49       .87 o 
  -8   7   6       24.21       23.54       .70 o 
  -7   7   6       87.11       83.44      1.58 o 
  -6   7   6       55.19       55.91      1.00 o 
  -5   7   6      228.66      237.14      3.39 o 
  -4   7   6      165.79      160.02      2.00 o 
  -3   7   6      364.31      362.54      4.28 o 
  -2   7   6      250.46      229.41      2.74 o 
  -1   7   6       20.14       24.38       .48 o 
   0   7   6     1281.15     1313.21     19.25 o 
   1   7   6       20.20       23.29       .69 o 
   2   7   6      250.71      243.07      3.05 o 
   3   7   6      364.68      389.21      4.83 o 
   4   7   6      166.96      163.00      2.09 o 
   5   7   6      229.64      221.88      3.15 o 
   6   7   6       55.72       55.33      1.01 o 
   7   7   6       86.23       78.62      1.52 o 
   8   7   6       23.62       22.07       .77 o 
  -8   8   6        2.71         .40       .22 o 
  -7   8   6       13.04        9.65       .43 o 
  -6   8   6       86.46       96.31      1.72 o 
  -5   8   6       18.22       21.54       .57 o 
  -4   8   6      315.37      267.26      3.20 o 
  -3   8   6      239.43      227.79      2.74 o 
  -2   8   6      337.32      310.64      3.68 o 
  -1   8   6       95.93       83.34      1.15 o 
   0   8   6      155.59      172.93      2.10 o 
   1   8   6       95.45       86.15      1.19 o 
   2   8   6      334.99      307.58      3.98 o 
   3   8   6      241.06      220.68      2.71 o 
   4   8   6      313.69      260.83      3.42 o 
   5   8   6       17.96       22.54       .74 o 
   6   8   6       85.96       96.65      1.84 o 
   7   8   6       12.41        9.24       .50 o 
   8   8   6        2.66         .51       .30 o 
  -8   9   6      143.59      147.36      6.30 o 
  -7   9   6       11.02       11.58       .88 o 
  -6   9   6       59.22       65.39      1.33 o 
  -5   9   6       41.80       36.81       .75 o 
  -4   9   6         .53        1.10       .22 o 
  -3   9   6       86.47       83.48      1.15 o 
  -2   9   6      115.20      112.06      1.47 o 
  -1   9   6      480.07      446.66      5.18 o 
   0   9   6       69.31       74.85      1.09 o 
   1   9   6      481.58      454.26      5.73 o 
   2   9   6      114.44      110.66      1.63 o 
   3   9   6       86.08       87.21      1.38 o 
   4   9   6         .56        1.12       .26 o 
   5   9   6       41.86       36.37       .95 o 
   6   9   6       59.77       65.02      1.31 o 
   7   9   6       11.13       10.69       .54 o 
  -7  10   6       74.64       92.56      2.50 o 
  -6  10   6       19.47       23.63       .82 o 
  -5  10   6       26.57       31.29       .83 o 
  -4  10   6      103.68      102.25      1.52 o 
  -3  10   6       13.02       13.50       .55 o 
  -2  10   6      214.12      231.84      3.25 o 
  -1  10   6      335.97      348.69      4.41 o 
   0  10   6       10.50       11.41       .41 o 
   1  10   6      334.80      344.77      4.61 o 
   2  10   6      215.24      225.01      3.31 o 
   3  10   6       13.30       15.02       .61 o 
   4  10   6      103.68      103.15      2.33 o 
   5  10   6       26.03       30.94       .86 o 
   6  10   6       19.87       24.32       .71 o 
   7  10   6       73.63       83.39      2.14 o 
  -6  11   6        7.64       12.02       .86 o 
  -5  11   6         .75         .78       .36 o 
  -4  11   6      235.97      248.65      3.89 o 
  -3  11   6       82.57       90.64      1.54 o 
  -2  11   6       17.87       13.62       .54 o 
  -1  11   6      103.65      106.41      1.81 o 
   0  11   6       39.85       41.45       .90 o 
   1  11   6      102.38      108.84      1.99 o 
   2  11   6       18.27       14.50       .62 o 
   3  11   6       81.87       87.57      1.81 o 
   4  11   6      235.97      241.60      5.11 o 
   5  11   6         .75         .67       .35 o 
   6  11   6        7.65       12.42       .83 o 
  -5  12   6       10.41        8.73       .50 o 
  -4  12   6      168.21      183.53      3.10 o 
  -3  12   6       69.16       75.78      1.30 o 
  -2  12   6       81.47       77.82      1.45 o 
  -1  12   6       94.32      103.14      1.73 o 
   0  12   6       83.82       92.05      1.69 o 
   1  12   6       93.04      102.46      2.07 o 
   2  12   6       82.19       81.58      1.97 o 
   3  12   6       67.32       70.56      1.50 o 
   4  12   6      168.42      178.65      3.94 o 
   5  12   6       10.77        9.11       .53 o 
   6  12   6       91.84       89.81      2.30 o 
  -5  13   6       11.17        8.16       .66 o 
  -4  13   6       19.22       19.69       .61 o 
  -3  13   6      142.27      149.47      2.54 o 
  -2  13   6      141.75      138.27      2.38 o 
  -1  13   6       65.00       65.06      1.26 o 
   0  13   6       84.46       80.10      2.50 o 
   1  13   6       65.83       68.11      1.45 o 
   2  13   6      141.19      133.29      2.58 o 
   3  13   6      143.02      143.02      2.77 o 
   4  13   6       18.89       19.16       .76 o 
   5  13   6       11.22        7.84       .46 o 
  -4  14   6       45.99       56.88      2.59 o 
  -3  14   6       50.72       51.46      1.16 o 
  -2  14   6       46.65       46.57       .91 o 
  -1  14   6      150.95      142.36      2.65 o 
   0  14   6        3.14        4.69       .59 o 
   1  14   6      149.80      139.32      2.99 o 
   2  14   6       46.13       43.55       .98 o 
   3  14   6       51.42       49.16      1.19 o 
   4  14   6       45.96       51.85      1.39 o 
  -2  15   6       19.46       14.80       .69 o 
  -1  15   6      113.38      120.05      2.93 o 
   0  15   6      200.52      189.45      4.53 o 
   1  15   6      113.55      116.34      2.86 o 
   2  15   6       19.78       14.33       .97 o 
   1   0   7      551.36      661.50      8.76 o 
   2   0   7        1.76        2.69       .32 o 
   3   0   7      172.39      192.01      3.52 o 
   4   0   7      376.06      370.48      6.58 o 
   5   0   7      139.97      167.61      2.38 o 
   6   0   7      232.43      212.59      4.54 o 
   7   0   7        3.00        3.06       .58 o 
   8   0   7       18.04       15.72      1.02 o 
   9   0   7      289.24      274.11      6.57 o 
  -9   1   7       58.41       61.61      1.46 o 
  -8   1   7       53.27       59.23      3.95 o 
  -7   1   7      230.64      237.25      3.80 o 
  -6   1   7      115.05      108.67      1.85 o 
  -5   1   7      335.72      295.34      3.53 o 
  -4   1   7      368.32      350.32      5.79 o 
  -3   1   7      142.85      209.30      4.93 o 
  -2   1   7      251.01      273.75      3.75 o 
  -1   1   7     1563.48     1646.98     21.18 o 
   0   1   7     3185.06     3161.90     41.85 o 
   1   1   7     1566.91     1691.27     25.35 o 
   2   1   7      251.50      295.00      5.17 o 
   3   1   7      143.75      215.14      4.62 o 
   4   1   7      370.36      355.95      6.30 o 
   5   1   7      338.54      316.18      4.83 o 
   6   1   7      115.06      105.22      1.84 o 
   7   1   7      228.09      220.81      4.33 o 
   8   1   7       54.26       64.64      2.22 o 
   9   1   7       59.00       60.86      1.30 o 
  -9   2   7       40.74       51.26      1.25 o 
  -8   2   7       54.28       57.36      1.15 o 
  -7   2   7       24.66       26.32       .65 o 
  -6   2   7      261.44      265.26      3.83 o 
  -5   2   7       57.99       64.40       .99 o 
  -4   2   7       70.61       67.74      1.02 o 
  -3   2   7      442.88      434.13      7.04 o 
  -2   2   7      564.75      508.11      7.26 o 
  -1   2   7      514.58      499.29      7.96 o 
   0   2   7      331.83      422.99      5.66 o 
   1   2   7      519.64      516.00      7.63 o 
   2   2   7      565.27      548.38      8.60 o 
   3   2   7      438.71      447.68      7.78 o 
   4   2   7       69.46       66.88      1.13 o 
   5   2   7       59.17       63.43       .89 o 
   6   2   7      258.69      251.69      3.52 o 
   7   2   7       25.34       27.18       .85 o 
   8   2   7       54.69       56.71      1.28 o 
   9   2   7       40.51       48.63      1.09 o 
  -9   3   7        6.58        8.46       .41 o 
  -8   3   7       29.48       29.63       .68 o 
  -7   3   7      112.96      123.57      2.08 o 
  -6   3   7       31.23       25.86       .66 o 
  -5   3   7      111.77      100.07      1.44 o 
  -4   3   7      374.95      375.07      4.69 o 
  -3   3   7      730.77      666.40     10.09 o 
  -2   3   7      222.43      208.78      3.36 o 
  -1   3   7     1400.32     1575.84     21.47 o 
   0   3   7     2437.70     2667.61     37.35 o 
   1   3   7     1402.20     1636.31     26.04 o 
   2   3   7      221.79      223.28      3.69 o 
   3   3   7      729.27      728.61     11.41 o 
   4   3   7      376.54      377.46      5.03 o 
   5   3   7      110.06      101.98      1.41 o 
   6   3   7       31.02       25.63       .67 o 
   7   3   7      111.69      116.95      2.37 o 
   8   3   7       29.22       27.90       .92 o 
   9   3   7        6.82        8.62       .46 o 
  -9   4   7       38.32       33.48       .80 o 
  -8   4   7       42.28       50.93      1.39 o 
  -7   4   7       59.19       53.14      1.02 o 
  -6   4   7       44.57       45.23      1.02 o 
  -5   4   7       68.76       56.69      1.07 o 
  -4   4   7      144.51      144.31      2.26 o 
  -3   4   7      244.29      231.50      4.09 o 
  -2   4   7      773.31      760.44     12.21 o 
  -1   4   7      176.99      185.46      3.01 o 
   0   4   7       22.67       41.13      1.02 o 
   1   4   7      178.59      194.37      3.85 o 
   2   4   7      772.57      818.08     14.01 o 
   3   4   7      246.70      258.04      4.30 o 
   4   4   7      143.22      154.72      2.16 o 
   5   4   7       68.39       55.14       .80 o 
   6   4   7       44.18       43.69       .84 o 
   7   4   7       59.33       51.11      1.21 o 
   8   4   7       42.43       49.45      1.58 o 
   9   4   7       38.53       34.33       .93 o 
  -9   5   7       51.91       58.89      1.55 o 
  -8   5   7        2.32        3.12       .24 o 
  -7   5   7       27.89       28.61       .81 o 
  -6   5   7      133.47      138.70      2.33 o 
  -5   5   7      124.37      121.59      2.39 o 
  -4   5   7       22.32       27.92       .92 o 
  -3   5   7     1750.92     1674.58     19.60 o 
  -2   5   7      320.95      318.69      5.80 o 
  -1   5   7       66.27       57.41      1.46 o 
   0   5   7         .43        4.46       .41 o 
   1   5   7       66.28       64.22      1.34 o 
   2   5   7      322.02      340.37      5.93 o 
   3   5   7     1750.63     1799.16     25.77 o 
   4   5   7       22.18       29.94       .82 o 
   5   5   7      122.46      115.94      1.71 o 
   6   5   7      133.53      131.75      2.30 o 
   7   5   7       28.21       25.70       .80 o 
   8   5   7        2.27        2.37       .29 o 
   9   5   7       51.27       56.78      2.23 o 
  -8   6   7      144.65      173.66      2.97 o 
  -7   6   7       49.62       48.65      1.03 o 
  -6   6   7      333.84      329.17      4.91 o 
  -5   6   7      153.83      152.66      2.25 o 
  -4   6   7      121.92      128.97      2.19 o 
  -3   6   7       82.99       82.04      1.07 o 
  -2   6   7      155.37      139.36      1.84 o 
  -1   6   7      161.77      156.50      3.83 o 
   0   6   7      132.10      135.30      2.45 o 
   1   6   7      162.57      161.79      2.82 o 
   2   6   7      156.03      146.41      2.29 o 
   3   6   7       82.52       83.64      1.36 o 
   4   6   7      121.93      120.49      1.54 o 
   5   6   7      153.22      141.68      1.96 o 
   6   6   7      333.02      324.84      5.60 o 
   7   6   7       49.22       46.20      1.13 o 
   8   6   7      145.54      170.94      3.74 o 
  -8   7   7        6.01        6.41       .48 o 
  -7   7   7        2.92        2.40       .25 o 
  -6   7   7      206.38      202.57      3.09 o 
  -5   7   7      130.40      137.52      2.18 o 
  -4   7   7      129.02      129.20      1.80 o 
  -3   7   7       51.93       47.72       .95 o 
  -2   7   7      116.66      101.07      1.29 o 
  -1   7   7      143.94      151.37      1.93 o 
   0   7   7       63.94       40.95       .69 o 
   1   7   7      145.25      150.54      2.34 o 
   2   7   7      115.30       98.55      1.36 o 
   3   7   7       51.14       43.51       .75 o 
   4   7   7      128.70      123.61      2.20 o 
   5   7   7      131.91      138.00      2.91 o 
   6   7   7      207.89      200.38      3.53 o 
   7   7   7        2.97        1.93       .29 o 
   8   7   7        5.86        5.06       .39 o 
  -8   8   7       52.46       51.79      2.07 o 
  -7   8   7       26.96       26.28       .63 o 
  -6   8   7      119.07      114.34      1.85 o 
  -5   8   7      591.28      573.34      7.96 o 
  -4   8   7      279.13      271.28      3.64 o 
  -3   8   7      166.29      149.44      2.10 o 
  -2   8   7      376.26      375.79      4.13 o 
  -1   8   7       98.09       79.39      1.08 o 
   0   8   7        2.41        2.20       .19 o 
   1   8   7       98.14       83.72      1.25 o 
   2   8   7      376.18      368.85      4.15 o 
   3   8   7      166.97      145.49      1.86 o 
   4   8   7      282.07      266.53      3.89 o 
   5   8   7      589.47      576.77      9.68 o 
   6   8   7      121.57      113.37      2.11 o 
   7   8   7       26.26       24.47       .68 o 
   8   8   7       52.45       48.47      2.21 o 
  -7   9   7       23.42       35.44      1.18 o 
  -6   9   7      100.85      105.20      1.94 o 
  -5   9   7      115.92      131.67      1.87 o 
  -4   9   7      172.46      161.11      2.24 o 
  -3   9   7      144.67      139.61      1.99 o 
  -2   9   7      320.26      308.46      4.27 o 
  -1   9   7       48.82       44.24       .87 o 
   0   9   7       27.85       18.88       .50 o 
   1   9   7       49.86       49.69       .85 o 
   2   9   7      322.60      302.24      4.12 o 
   3   9   7      144.66      129.42      1.99 o 
   4   9   7      170.94      156.34      2.57 o 
   5   9   7      115.58      133.66      2.21 o 
   6   9   7       99.61      100.59      1.71 o 
   7   9   7       23.56       34.10       .91 o 
  -7  10   7       15.13       18.14      1.11 o 
  -6  10   7        2.25        4.01       .38 o 
  -5  10   7       74.84       74.38      1.27 o 
  -4  10   7      345.63      348.38      4.58 o 
  -3  10   7       40.39       30.39       .66 o 
  -2  10   7      195.82      201.76      2.99 o 
  -1  10   7       36.79       33.00       .63 o 
   0  10   7      977.67      948.79     11.79 o 
   1  10   7       36.60       33.48       .72 o 
   2  10   7      195.09      197.65      3.28 o 
   3  10   7       40.66       31.62       .88 o 
   4  10   7      347.97      340.20      6.59 o 
   5  10   7       75.46       73.77      1.78 o 
   6  10   7        2.14        4.53       .41 o 
   7  10   7       15.04       15.06      1.11 o 
  -6  11   7       52.49       54.40      2.92 o 
  -5  11   7       10.08       10.71       .54 o 
  -4  11   7       90.40       95.32      1.59 o 
  -3  11   7       30.16       24.25       .61 o 
  -2  11   7       36.09       34.32       .73 o 
  -1  11   7      303.94      296.54      4.32 o 
   0  11   7        4.16        5.84       .51 o 
   1  11   7      304.14      286.32      4.85 o 
   2  11   7       35.75       31.38       .86 o 
   3  11   7       31.24       23.82       .76 o 
   4  11   7       92.08       90.65      1.69 o 
   5  11   7       10.72       11.87       .61 o 
   6  11   7       51.87       52.07      1.39 o 
  -5  12   7       39.49       40.64      1.40 o 
  -4  12   7        2.34        4.10       .26 o 
  -3  12   7       16.51       15.75       .48 o 
  -2  12   7      416.43      406.57      6.72 o 
  -1  12   7       40.38       38.31       .81 o 
   0  12   7        8.95        7.72       .44 o 
   1  12   7       40.25       38.41       .97 o 
   2  12   7      415.14      390.64      7.21 o 
   3  12   7       17.15       15.90       .60 o 
   4  12   7        2.17        3.26       .30 o 
   5  12   7       39.38       40.69      1.47 o 
  -4  13   7      120.86      122.95      5.65 o 
  -3  13   7       68.29       75.44      1.37 o 
  -2  13   7       35.66       40.67       .82 o 
  -1  13   7      277.20      287.15      4.77 o 
   0  13   7         .81        2.02       .31 o 
   1  13   7      277.06      277.05      5.47 o 
   2  13   7       35.89       42.85      1.00 o 
   3  13   7       68.10       70.90      1.46 o 
   4  13   7      120.32      112.62      2.63 o 
  -3  14   7       18.83       23.99       .89 o 
  -2  14   7       58.38       55.37      1.03 o 
  -1  14   7       47.75       55.32      1.14 o 
   0  14   7       58.34       62.14      1.46 o 
   1  14   7       48.25       55.24      1.33 o 
   2  14   7       57.85       53.21      1.13 o 
   3  14   7       19.03       22.06       .82 o 
  -1  15   7       20.71       19.18       .83 o 
   0  15   7        5.36        6.74       .46 o 
   1  15   7       20.68       18.24      1.15 o 
   0   0   8     2008.58     1816.92     34.68 o 
   1   0   8        1.31        5.31       .36 o 
   2   0   8     2754.69     2847.53     44.82 o 
   3   0   8      121.30      140.31      2.69 o 
   4   0   8      471.10      475.42      6.31 o 
   5   0   8      505.14      448.19      6.00 o 
   6   0   8      234.19      220.02      3.54 o 
   7   0   8       49.75       50.51      1.22 o 
   8   0   8       41.93       40.78      2.74 o 
   9   0   8       99.83      130.07      3.24 o 
  -9   1   8       45.40       40.18      1.65 o 
  -8   1   8      248.36      245.60      5.24 o 
  -7   1   8       13.42       11.06       .44 o 
  -6   1   8       92.30       86.61      1.57 o 
  -5   1   8       98.53      108.24      1.64 o 
  -4   1   8      190.54      177.05      2.19 o 
  -3   1   8      162.19      161.57      3.45 o 
  -2   1   8     1749.74     1932.07     28.87 o 
  -1   1   8      243.82      245.13      3.99 o 
   0   1   8       16.95       30.75       .81 o 
   1   1   8      243.94      233.56      3.81 o 
   2   1   8     1755.31     1980.23     31.51 o 
   3   1   8      163.21      170.37      3.21 o 
   4   1   8      187.02      172.04      2.44 o 
   5   1   8       99.46      111.14      1.98 o 
   6   1   8       93.25       81.64      1.39 o 
   7   1   8       13.67       10.88       .47 o 
   8   1   8      248.99      243.61      4.65 o 
   9   1   8       45.84       39.93      1.27 o 
  -9   2   8       70.96       74.84      1.68 o 
  -8   2   8       64.28       67.57      1.48 o 
  -7   2   8      167.47      167.35      2.73 o 
  -6   2   8       20.74       18.11       .48 o 
  -5   2   8       47.13       39.46       .75 o 
  -4   2   8      194.20      202.05      2.56 o 
  -3   2   8      343.42      356.92      5.86 o 
  -2   2   8      124.04      134.26      2.11 o 
  -1   2   8      245.86      263.12      4.21 o 
   0   2   8      277.84      224.27      3.26 o 
   1   2   8      245.88      271.30      4.38 o 
   2   2   8      124.11      137.96      2.60 o 
   3   2   8      342.87      371.62      6.54 o 
   4   2   8      193.81      200.24      2.73 o 
   5   2   8       45.96       36.26       .68 o 
   6   2   8       20.16       17.29       .55 o 
   7   2   8      166.38      161.99      3.18 o 
   8   2   8       64.63       66.13      1.43 o 
   9   2   8       70.32       72.71      1.50 o 
  -9   3   8        9.77       12.32       .59 o 
  -8   3   8      150.71      160.60      2.61 o 
  -7   3   8       75.64       80.23      1.42 o 
  -6   3   8       57.76       60.33      1.09 o 
  -5   3   8      119.13      121.63      1.73 o 
  -4   3   8        3.41        5.47       .25 o 
  -3   3   8      191.14      195.07      3.47 o 
  -2   3   8      614.20      604.68      8.63 o 
  -1   3   8      826.33      879.56     12.23 o 
   0   3   8      216.80      232.68      3.39 o 
   1   3   8      831.98      922.87     14.51 o 
   2   3   8      617.22      659.68     11.08 o 
   3   3   8      190.21      209.29      3.88 o 
   4   3   8        3.16        4.91       .27 o 
   5   3   8      120.98      125.83      1.56 o 
   6   3   8       58.20       59.31      1.03 o 
   7   3   8       76.49       79.27      1.69 o 
   8   3   8      151.40      156.21      3.05 o 
   9   3   8        9.97        9.70       .61 o 
  -9   4   8       81.71       71.13      1.42 o 
  -8   4   8         .94         .34       .22 o 
  -7   4   8       29.21       29.12       .68 o 
  -6   4   8      182.81      168.97      2.76 o 
  -5   4   8      671.43      669.93     10.44 o 
  -4   4   8       34.48       43.82       .86 o 
  -3   4   8       44.30       53.89       .91 o 
  -2   4   8      120.88      109.60      1.97 o 
  -1   4   8     3182.55     3344.04     57.15 o 
   0   4   8     1010.26     1119.92     17.54 o 
   1   4   8     3178.44     3586.62     56.38 o 
   2   4   8      118.73      117.32      2.32 o 
   3   4   8       43.74       55.22      1.29 o 
   4   4   8       35.42       45.49       .72 o 
   5   4   8      666.26      657.02      7.65 o 
   6   4   8      181.67      162.05      2.56 o 
   7   4   8       29.48       28.19       .74 o 
   8   4   8         .97         .03       .28 o 
   9   4   8       81.42       71.77      1.93 o 
  -8   5   8       28.13       28.80       .69 o 
  -7   5   8       38.76       35.68       .77 o 
  -6   5   8      224.27      200.27      3.62 o 
  -5   5   8      221.32      221.47      3.14 o 
  -4   5   8      189.64      198.15      3.44 o 
  -3   5   8      180.64      161.91      2.22 o 
  -2   5   8      568.89      568.76      7.97 o 
  -1   5   8      279.05      290.29      4.79 o 
   0   5   8       70.07       81.49      1.63 o 
   1   5   8      277.45      298.12      5.27 o 
   2   5   8      566.59      612.45      9.50 o 
   3   5   8      180.98      173.92      2.86 o 
   4   5   8      188.11      194.72      2.77 o 
   5   5   8      221.11      202.37      3.19 o 
   6   5   8      224.39      190.19      3.10 o 
   7   5   8       39.31       34.79      1.05 o 
   8   5   8       28.02       27.19       .83 o 
   9   5   8       25.74       16.80      1.44 o 
  -8   6   8       42.74       42.81       .88 o 
  -7   6   8       55.62       53.78      1.10 o 
  -6   6   8       54.45       53.01       .99 o 
  -5   6   8      195.33      184.36      3.01 o 
  -4   6   8       66.13       65.27      1.15 o 
  -3   6   8       10.53        6.94       .31 o 
  -2   6   8       20.35       28.26       .52 o 
  -1   6   8      105.89      102.18      1.50 o 
   0   6   8     1195.49     1187.25     16.83 o 
   1   6   8      107.11      104.06      1.59 o 
   2   6   8       20.60       29.33       .48 o 
   3   6   8       10.19        6.72       .25 o 
   4   6   8       67.16       66.51      1.00 o 
   5   6   8      196.00      169.41      2.97 o 
   6   6   8       54.70       50.50      1.28 o 
   7   6   8       55.45       51.17      1.20 o 
   8   6   8       42.40       40.17      1.06 o 
  -8   7   8       11.72        9.80       .44 o 
  -7   7   8       62.83       71.61      1.37 o 
  -6   7   8       36.60       30.98       .62 o 
  -5   7   8      138.94      125.49      1.89 o 
  -4   7   8      331.26      337.32      4.74 o 
  -3   7   8      105.75      111.87      1.45 o 
  -2   7   8      189.00      156.25      1.80 o 
  -1   7   8      590.55      563.47      6.46 o 
   0   7   8       65.85       62.98       .89 o 
   1   7   8      594.36      567.39      8.34 o 
   2   7   8      188.53      161.49      1.85 o 
   3   7   8      106.66      111.83      1.43 o 
   4   7   8      333.02      332.31      3.99 o 
   5   7   8      138.85      125.82      2.13 o 
   6   7   8       36.53       32.24       .80 o 
   7   7   8       61.64       65.92      1.77 o 
   8   7   8       11.25        8.23       .46 o 
  -8   8   8       31.61       20.59      1.22 o 
  -7   8   8       16.36       11.88       .57 o 
  -6   8   8      102.55       98.82      1.73 o 
  -5   8   8      191.68      199.00      2.88 o 
  -4   8   8       47.87       37.56       .67 o 
  -3   8   8      176.80      165.66      2.30 o 
  -2   8   8       71.28       65.17       .91 o 
  -1   8   8      276.99      278.27      3.42 o 
   0   8   8       26.45       32.05       .61 o 
   1   8   8      275.37      272.08      3.67 o 
   2   8   8       71.36       66.26      1.00 o 
   3   8   8      178.89      170.84      2.13 o 
   4   8   8       47.28       37.20       .79 o 
   5   8   8      191.62      192.70      3.15 o 
   6   8   8      102.70      100.62      1.72 o 
   7   8   8       16.65       11.96       .51 o 
   8   8   8       31.44       17.51      1.05 o 
  -7   9   8       56.25       62.33      1.79 o 
  -6   9   8       57.32       67.84      1.36 o 
  -5   9   8       27.24       23.59       .55 o 
  -4   9   8       51.35       47.58       .95 o 
  -3   9   8      263.56      276.82      3.67 o 
  -2   9   8      240.62      254.82      3.43 o 
  -1   9   8       12.55       13.05       .43 o 
   0   9   8        1.87        1.90       .20 o 
   1   9   8       12.03       12.34       .48 o 
   2   9   8      242.02      249.12      3.27 o 
   3   9   8      262.86      267.40      4.31 o 
   4   9   8       50.52       47.72      1.03 o 
   5   9   8       27.22       24.51       .66 o 
   6   9   8       58.08       67.02      1.18 o 
   7   9   8       57.27       53.32      1.27 o 
  -7  10   8       23.06       24.06      1.44 o 
  -6  10   8       18.87       17.49       .89 o 
  -5  10   8      211.90      230.99      3.68 o 
  -4  10   8       88.87       99.70      1.60 o 
  -3  10   8      386.16      352.28      5.11 o 
  -2  10   8       30.14       34.64       .72 o 
  -1  10   8      504.25      537.67      7.74 o 
   0  10   8      336.76      341.23      5.00 o 
   1  10   8      501.73      510.93     11.52 o 
   2  10   8       29.46       33.05      1.04 o 
   3  10   8      386.77      347.53      6.44 o 
   4  10   8       89.15      100.49      2.04 o 
   5  10   8      211.75      232.28      4.37 o 
   6  10   8       19.21       17.68       .56 o 
  -6  11   8       94.68       95.41      3.32 o 
  -5  11   8        6.53        6.42       .42 o 
  -4  11   8        9.93       11.29       .41 o 
  -3  11   8      154.30      159.14      2.54 o 
  -2  11   8        3.56        7.28       .38 o 
  -1  11   8       36.65       35.51       .72 o 
   0  11   8       39.44       39.98      1.03 o 
   1  11   8       36.61       34.51       .83 o 
   2  11   8        3.46        7.68       .52 o 
   3  11   8      154.42      155.24      2.99 o 
   4  11   8       10.06       11.38       .55 o 
   5  11   8        6.57        7.49       .46 o 
   6  11   8       94.34       85.35      2.17 o 
  -5  12   8       74.77       69.39      4.68 o 
  -4  12   8       47.93       39.82       .82 o 
  -3  12   8      106.44      107.15      1.74 o 
  -2  12   8       77.89       76.47      1.25 o 
  -1  12   8       33.29       36.07       .76 o 
   0  12   8        4.85        6.39       .40 o 
   1  12   8       33.28       34.53       .83 o 
   2  12   8       77.49       78.68      1.63 o 
   3  12   8      106.78      104.33      2.18 o 
   4  12   8       48.27       38.22       .98 o 
   5  12   8       74.91       66.38      2.12 o 
  -4  13   8      198.94      210.31     16.89 o 
  -3  13   8       11.48       12.04       .42 o 
  -2  13   8       33.37       34.79       .75 o 
  -1  13   8       17.24       14.84       .61 o 
   0  13   8         .55        1.72       .31 o 
   1  13   8       17.75       15.97       .65 o 
   2  13   8       34.15       34.37       .84 o 
   3  13   8       11.43       11.51       .48 o 
   4  13   8      197.49      202.89      6.14 o 
  -3  14   8       32.67       32.29      1.49 o 
  -2  14   8       29.65       32.69       .80 o 
  -1  14   8       34.46       36.72       .92 o 
   0  14   8         .03         .18       .27 o 
   1  14   8       34.25       34.55      1.31 o 
   2  14   8       29.72       32.11       .75 o 
   3  14   8       32.30       34.18      1.28 o 
   1   0   9      131.57      117.78      1.87 o 
   2   0   9      159.36      174.41      2.97 o 
   3   0   9      987.49      943.56     16.13 o 
   4   0   9       75.70       53.29       .86 o 
   5   0   9       10.12        6.24       .38 o 
   6   0   9      775.49      790.23     15.42 o 
   7   0   9       87.25       81.63      1.75 o 
   8   0   9        3.19        9.45       .62 o 
   9   0   9       29.13       19.46       .83 o 
  -9   1   9       75.97       74.65      1.94 o 
  -8   1   9      189.69      189.13      4.50 o 
  -7   1   9      222.03      217.41      3.40 o 
  -6   1   9      194.19      193.97      3.58 o 
  -5   1   9       88.22       84.35      1.23 o 
  -4   1   9      400.10      379.20      4.83 o 
  -3   1   9       35.78       37.74      1.14 o 
  -2   1   9      278.13      291.03      4.74 o 
  -1   1   9      842.76      896.51     12.37 o 
   0   1   9      365.22      512.46      7.19 o 
   1   1   9      844.17      878.17     13.65 o 
   2   1   9      278.19      288.51      4.71 o 
   3   1   9       36.63       41.23      1.14 o 
   4   1   9      400.11      371.85      4.94 o 
   5   1   9       86.40       80.41      1.26 o 
   6   1   9      194.08      195.21      3.65 o 
   7   1   9      222.23      211.37      3.71 o 
   8   1   9      190.02      189.26      3.65 o 
   9   1   9       74.84       73.11      1.69 o 
  -9   2   9       17.60       14.06       .53 o 
  -8   2   9       77.05       85.89      1.46 o 
  -7   2   9       35.24       36.43       .79 o 
  -6   2   9       34.60       41.03      1.04 o 
  -5   2   9      485.64      421.70      5.16 o 
  -4   2   9      745.45      642.54      7.97 o 
  -3   2   9      609.25      620.80      8.11 o 
  -2   2   9      354.20      377.07      5.71 o 
  -1   2   9     2386.35     2738.14     41.34 o 
   0   2   9      147.78      157.72      2.59 o 
   1   2   9     2383.43     2757.07     46.25 o 
   2   2   9      355.28      393.03      6.90 o 
   3   2   9      610.01      639.36     10.21 o 
   4   2   9      750.45      669.26      7.18 o 
   5   2   9      488.12      424.95      5.21 o 
   6   2   9       35.17       40.32       .90 o 
   7   2   9       35.86       35.55       .94 o 
   8   2   9       76.94       85.82      1.77 o 
   9   2   9       17.71       14.90       .49 o 
  -9   3   9      143.52      135.02      2.81 o 
  -8   3   9      117.45      121.94      2.01 o 
  -7   3   9      115.63      125.24      2.09 o 
  -6   3   9      151.45      166.01      2.71 o 
  -5   3   9       41.09       33.64       .60 o 
  -4   3   9       59.72       69.13      1.13 o 
  -3   3   9       36.11       54.22      1.29 o 
  -2   3   9      264.00      252.56      4.02 o 
  -1   3   9      475.51      540.21      8.15 o 
   0   3   9     1026.63     1098.00     16.13 o 
   1   3   9      475.31      541.48      8.53 o 
   2   3   9      267.73      280.89      4.61 o 
   3   3   9       36.82       53.19      1.31 o 
   4   3   9       60.00       70.81      1.09 o 
   5   3   9       41.53       35.32       .63 o 
   6   3   9      150.22      157.94      2.67 o 
   7   3   9      114.98      117.97      2.37 o 
   8   3   9      116.42      119.60      2.38 o 
   9   3   9      142.66      138.98      4.36 o 
  -9   4   9      112.58      122.55      5.33 o 
  -8   4   9       10.42       12.49       .43 o 
  -7   4   9       70.56       78.34      1.38 o 
  -6   4   9       41.97       53.14      1.33 o 
  -5   4   9      174.60      174.89      2.64 o 
  -4   4   9      177.46      150.06      1.99 o 
  -3   4   9      194.23      189.88      2.42 o 
  -2   4   9      211.29      253.96      3.23 o 
  -1   4   9      282.73      273.75      5.88 o 
   0   4   9      208.18      165.70      2.83 o 
   1   4   9      284.32      295.90      4.83 o 
   2   4   9      209.45      266.69      4.06 o 
   3   4   9      196.05      195.22      2.57 o 
   4   4   9      176.52      153.81      2.04 o 
   5   4   9      173.45      166.07      2.09 o 
   6   4   9       41.85       50.20      1.09 o 
   7   4   9       70.16       73.82      1.45 o 
   8   4   9       10.30       12.31       .51 o 
   9   4   9      111.68      119.92      3.77 o 
  -8   5   9       16.43       10.56       .47 o 
  -7   5   9        2.82        3.07       .33 o 
  -6   5   9      216.93      232.78      4.64 o 
  -5   5   9       31.15       38.58      1.33 o 
  -4   5   9       17.41       12.60       .43 o 
  -3   5   9      108.07       90.49      1.58 o 
  -2   5   9       12.02       10.57       .33 o 
  -1   5   9       23.58       20.42       .42 o 
   0   5   9     1385.63     1510.76     23.47 o 
   1   5   9       23.58       22.22       .60 o 
   2   5   9       12.13       10.48       .32 o 
   3   5   9      107.43       90.32      1.16 o 
   4   5   9       17.35       12.16       .43 o 
   5   5   9       30.75       33.48      1.21 o 
   6   5   9      217.31      221.00      3.88 o 
   7   5   9        3.09        2.56       .31 o 
   8   5   9       16.07       10.74       .59 o 
  -8   6   9       22.76       18.96       .52 o 
  -7   6   9      120.95      122.38      2.20 o 
  -6   6   9      135.03      119.28      2.01 o 
  -5   6   9      173.64      171.72      2.48 o 
  -4   6   9       20.66       17.38       .60 o 
  -3   6   9      113.33      102.69      1.74 o 
  -2   6   9        7.30        3.12       .27 o 
  -1   6   9      246.54      203.73      2.50 o 
   0   6   9        5.36        4.43       .23 o 
   1   6   9      245.73      215.40      3.18 o 
   2   6   9        7.33        4.22       .26 o 
   3   6   9      114.32      103.49      1.32 o 
   4   6   9       20.79       16.30       .46 o 
   5   6   9      175.41      167.97      2.84 o 
   6   6   9      136.52      119.78      2.19 o 
   7   6   9      120.47      119.39      2.68 o 
   8   6   9       22.62       17.52       .64 o 
  -8   7   9        2.61        1.95       .38 o 
  -7   7   9        8.84       11.53       .61 o 
  -6   7   9       45.55       42.10      1.13 o 
  -5   7   9       29.45       29.32       .65 o 
  -4   7   9      575.04      559.47      7.78 o 
  -3   7   9      208.01      194.41      2.74 o 
  -2   7   9       19.49       16.68       .46 o 
  -1   7   9      162.54      129.05      1.62 o 
   0   7   9        4.96        5.74       .32 o 
   1   7   9      161.03      131.07      1.83 o 
   2   7   9       18.98       15.74       .41 o 
   3   7   9      206.33      196.15      2.23 o 
   4   7   9      575.61      545.66      7.27 o 
   5   7   9       29.97       28.20       .76 o 
   6   7   9       46.04       36.50      1.09 o 
   7   7   9        8.66        9.32       .55 o 
   8   7   9        2.62        1.98       .31 o 
  -7   8   9       20.44       15.10       .60 o 
  -6   8   9       84.31       79.25      1.66 o 
  -5   8   9       79.58       90.40      1.42 o 
  -4   8   9       33.82       27.38       .68 o 
  -3   8   9      179.94      183.36      3.09 o 
  -2   8   9      541.39      537.50      6.96 o 
  -1   8   9       91.96       92.18      1.27 o 
   0   8   9      272.47      250.83      3.22 o 
   1   8   9       91.90       97.92      1.36 o 
   2   8   9      541.09      532.92      6.42 o 
   3   8   9      180.31      169.21      2.12 o 
   4   8   9       34.62       32.83      1.16 o 
   5   8   9       79.35       88.88      1.54 o 
   6   8   9       87.06       81.61      1.54 o 
   7   8   9       20.56       15.28       .53 o 
  -7   9   9        5.84        5.95       .59 o 
  -6   9   9        5.45        7.82       .41 o 
  -5   9   9       95.35       88.92      1.59 o 
  -4   9   9        1.88        1.26       .24 o 
  -3   9   9      262.85      278.02      3.85 o 
  -2   9   9       73.07       90.46      1.70 o 
  -1   9   9      527.19      517.47      6.65 o 
   0   9   9      549.83      533.42      6.65 o 
   1   9   9      529.53      520.64      6.54 o 
   2   9   9       72.99       82.00      1.55 o 
   3   9   9      262.12      273.03      4.68 o 
   4   9   9        1.69         .86       .21 o 
   5   9   9       95.80       94.57      1.92 o 
   6   9   9        5.44        8.09       .37 o 
   7   9   9        5.86        6.03       .65 o 
  -6  10   9        3.95        3.85       .99 o 
  -5  10   9       18.41       16.09       .58 o 
  -4  10   9       68.27       75.75      1.32 o 
  -3  10   9      193.64      195.13      2.89 o 
  -2  10   9        6.34        6.72       .37 o 
  -1  10   9      209.41      197.04      2.93 o 
   0  10   9       66.83       64.54      1.11 o 
   1  10   9      209.94      192.34      3.64 o 
   2  10   9        6.28        7.85       .49 o 
   3  10   9      193.11      181.94      3.19 o 
   4  10   9       68.37       70.16      1.50 o 
   5  10   9       18.94       17.28       .65 o 
   6  10   9        3.83        4.23       .37 o 
  -6  11   9      128.52      137.95      5.95 o 
  -5  11   9       10.80       11.97       .52 o 
  -4  11   9       26.93       19.61       .54 o 
  -3  11   9        7.05        5.96       .49 o 
  -2  11   9      375.82      369.93      5.07 o 
  -1  11   9       30.72       30.85       .66 o 
   0  11   9      189.74      184.10      3.16 o 
   1  11   9       30.15       30.00       .85 o 
   2  11   9      377.80      349.95      6.48 o 
   3  11   9        7.23        5.54       .42 o 
   4  11   9       26.21       18.37       .64 o 
   5  11   9       10.56       12.00       .50 o 
  -5  12   9      146.15      151.76     10.53 o 
  -4  12   9       74.60       79.68      1.59 o 
  -3  12   9      173.94      195.10      3.04 o 
  -2  12   9       29.00       35.63       .75 o 
  -1  12   9      172.89      158.29      2.53 o 
   0  12   9       56.92       46.63       .99 o 
   1  12   9      172.30      156.59      4.38 o 
   2  12   9       29.71       34.81       .88 o 
   3  12   9      172.42      182.85      4.07 o 
   4  12   9       74.67       79.05      1.78 o 
   5  12   9      147.24      156.18      4.64 o 
  -4  13   9        4.43        4.95       .86 o 
  -3  13   9       39.36       40.94       .88 o 
  -2  13   9       32.98       30.45       .67 o 
  -1  13   9       14.34        9.45       .65 o 
   0  13   9       42.50       56.17      1.23 o 
   1  13   9       14.34       11.20       .56 o 
   2  13   9       33.17       30.23       .75 o 
   3  13   9       39.72       39.77      1.17 o 
   4  13   9        4.17        4.34       .59 o 
  -2  14   9       19.94       20.11       .57 o 
  -1  14   9       10.05       11.87       .42 o 
   0  14   9       50.70       47.48      1.73 o 
   1  14   9        9.98       12.23       .67 o 
   2  14   9       20.32       19.44       .69 o 
   0   0  10      499.24      652.63     12.24 o 
   1   0  10       35.60       27.74       .72 o 
   2   0  10        7.55       22.53       .85 o 
   3   0  10      134.91      124.88      2.16 o 
   4   0  10       95.88       90.15      1.99 o 
   5   0  10       45.96       66.60      2.08 o 
   6   0  10      309.99      335.11      7.15 o 
   7   0  10        6.58        7.43       .60 o 
   8   0  10       27.84       29.06       .91 o 
   9   0  10         .05         .34       .45 o 
  -9   1  10        3.81        2.20       .34 o 
  -8   1  10      183.10      184.73      3.57 o 
  -7   1  10      154.86      152.87      3.85 o 
  -6   1  10       70.81       77.30      1.33 o 
  -5   1  10      111.23      106.18      1.52 o 
  -4   1  10      431.61      440.15      4.96 o 
  -3   1  10      416.97      424.59      6.80 o 
  -2   1  10       49.39       39.22      1.09 o 
  -1   1  10     2287.98     2458.02     34.72 o 
   0   1  10      454.26      417.48      5.95 o 
   1   1  10     2285.68     2490.53     37.24 o 
   2   1  10       49.49       40.47      1.11 o 
   3   1  10      418.71      433.08      7.35 o 
   4   1  10      434.63      450.04      5.48 o 
   5   1  10      112.35      109.30      1.76 o 
   6   1  10       70.54       76.42      1.34 o 
   7   1  10      154.81      157.83      3.12 o 
   8   1  10      183.04      185.29      3.76 o 
   9   1  10        3.77        2.05       .31 o 
  -9   2  10       12.50       11.32       .76 o 
  -8   2  10       96.28      105.39      2.03 o 
  -7   2  10       63.25       55.83      1.11 o 
  -6   2  10      360.81      372.98      6.24 o 
  -5   2  10      145.72      143.79      1.98 o 
  -4   2  10       56.63       55.80       .85 o 
  -3   2  10      702.70      649.40      7.21 o 
  -2   2  10      555.50      533.69      9.18 o 
  -1   2  10       47.13       64.99      1.39 o 
   0   2  10       29.72       54.70      1.53 o 
   1   2  10       45.02       59.69      1.32 o 
   2   2  10      555.25      566.38     10.53 o 
   3   2  10      706.79      663.99      8.46 o 
   4   2  10       55.65       56.51       .82 o 
   5   2  10      144.85      144.72      1.93 o 
   6   2  10      359.03      355.63      5.74 o 
   7   2  10       62.78       53.69      1.23 o 
   8   2  10       97.01      102.80      2.06 o 
   9   2  10       12.07       10.06       .78 o 
  -9   3  10      121.73      131.47      5.69 o 
  -8   3  10       14.14       16.33       .62 o 
  -7   3  10       22.62       25.98       .64 o 
  -6   3  10       74.22       75.83      1.27 o 
  -5   3  10       91.88       81.09      1.32 o 
  -4   3  10      265.05      278.48      3.62 o 
  -3   3  10     1068.69     1108.12     14.44 o 
  -2   3  10      180.76      176.44      2.48 o 
  -1   3  10      913.48      969.40     14.43 o 
   0   3  10      364.15      433.92      7.59 o 
   1   3  10      914.38     1011.98     15.77 o 
   2   3  10      180.92      176.45      3.67 o 
   3   3  10     1069.29     1126.44     13.57 o 
   4   3  10      266.00      287.49      4.19 o 
   5   3  10       91.53       79.12      1.34 o 
   6   3  10       74.91       70.90      1.42 o 
   7   3  10       22.61       23.57       .68 o 
   8   3  10       13.97       14.56       .52 o 
  -8   4  10       60.26       61.11      1.25 o 
  -7   4  10       11.16       10.77       .46 o 
  -6   4  10       68.09       67.76      1.14 o 
  -5   4  10        1.79        2.59       .30 o 
  -4   4  10       47.70       42.19       .84 o 
  -3   4  10      303.92      319.36      4.68 o 
  -2   4  10      479.02      486.70      5.66 o 
  -1   4  10     1156.13     1119.70     16.59 o 
   0   4  10         .87        5.57       .39 o 
   1   4  10     1160.57     1167.92     15.14 o 
   2   4  10      481.29      499.92      6.54 o 
   3   4  10      302.58      330.36      4.27 o 
   4   4  10       48.20       41.18       .76 o 
   5   4  10        1.77        2.03       .24 o 
   6   4  10       67.86       64.11      1.30 o 
   7   4  10       11.02        9.26       .50 o 
   8   4  10       60.28       56.65      1.24 o 
  -8   5  10       13.90       18.55       .60 o 
  -7   5  10       70.84       77.07      1.47 o 
  -6   5  10      166.87      168.53      4.12 o 
  -5   5  10       34.37       38.58       .88 o 
  -4   5  10      243.78      239.59      4.06 o 
  -3   5  10      206.83      195.48      2.76 o 
  -2   5  10      635.82      599.58      7.14 o 
  -1   5  10      108.38      112.93      1.57 o 
   0   5  10      245.38      264.71      3.75 o 
   1   5  10      108.15      115.10      1.73 o 
   2   5  10      639.12      626.22      7.31 o 
   3   5  10      205.12      198.64      2.43 o 
   4   5  10      242.99      233.41      2.86 o 
   5   5  10       33.85       32.71       .68 o 
   6   5  10      167.25      164.18      3.20 o 
   7   5  10       69.32       74.72      1.79 o 
   8   5  10       13.68       18.49       .66 o 
  -8   6  10        3.94        4.25       .35 o 
  -7   6  10      134.79      170.11      2.99 o 
  -6   6  10      219.20      232.61      4.32 o 
  -5   6  10       28.05       33.39       .89 o 
  -4   6  10       46.43       57.49      1.01 o 
  -3   6  10      458.15      428.07      6.27 o 
  -2   6  10      235.37      208.37      2.70 o 
  -1   6  10      120.23      106.83      1.47 o 
   0   6  10      516.07      436.19      5.39 o 
   1   6  10      120.27      108.60      1.48 o 
   2   6  10      233.88      207.09      2.27 o 
   3   6  10      458.53      416.49      4.84 o 
   4   6  10       45.73       54.05       .86 o 
   5   6  10       28.13       36.72      1.01 o 
   6   6  10      219.46      221.47      4.50 o 
   7   6  10      134.66      161.64      3.53 o 
   8   6  10        3.96        4.73       .40 o 
  -8   7  10      111.04       92.51      4.03 o 
  -7   7  10        8.21       10.00       .39 o 
  -6   7  10       80.36       94.70      2.29 o 
  -5   7  10       89.05       78.16      1.30 o 
  -4   7  10      358.06      348.99      5.06 o 
  -3   7  10      342.64      347.74      5.12 o 
  -2   7  10      204.96      200.96      2.85 o 
  -1   7  10      166.22      169.67      2.37 o 
   0   7  10        3.73         .97       .20 o 
   1   7  10      165.73      178.03      2.37 o 
   2   7  10      206.38      201.42      2.47 o 
   3   7  10      342.81      328.34      4.03 o 
   4   7  10      358.83      342.46      6.83 o 
   5   7  10       89.03       76.09      1.36 o 
   6   7  10       81.02       92.55      1.72 o 
   7   7  10        8.42       10.30       .54 o 
   8   7  10      112.50       87.40      3.79 o 
  -7   8  10        2.93        2.97       .34 o 
  -6   8  10       36.55       34.58      1.18 o 
  -5   8  10       50.34       58.25      1.13 o 
  -4   8  10      595.07      569.16      7.35 o 
  -3   8  10      306.63      288.59      4.62 o 
  -2   8  10      321.47      300.78      4.25 o 
  -1   8  10       90.80      101.03      1.87 o 
   0   8  10      484.79      460.22      6.36 o 
   1   8  10       88.60       95.41      1.67 o 
   2   8  10      318.83      295.55      3.65 o 
   3   8  10      309.13      268.28      3.75 o 
   4   8  10      595.58      574.25      9.60 o 
   5   8  10       50.02       58.27      1.33 o 
   6   8  10       36.12       32.73      1.04 o 
   7   8  10        2.95        2.84       .39 o 
  -6   9  10       46.73       37.69       .92 o 
  -5   9  10       66.45       65.44      1.12 o 
  -4   9  10       32.63       44.84       .95 o 
  -3   9  10      124.92      143.88      2.23 o 
  -2   9  10      464.57      493.94      7.10 o 
  -1   9  10       22.06       21.64       .59 o 
   0   9  10       72.73       75.49      1.36 o 
   1   9  10       22.04       22.48       .59 o 
   2   9  10      467.38      482.11      8.06 o 
   3   9  10      125.57      135.65      2.80 o 
   4   9  10       33.02       42.85      1.04 o 
   5   9  10       66.39       63.48      1.34 o 
   6   9  10       47.12       37.38       .94 o 
  -6  10  10        2.85        2.36       .35 o 
  -5  10  10       63.24       56.35      1.24 o 
  -4  10  10       73.42       78.67      1.35 o 
  -3  10  10      534.46      559.05      8.01 o 
  -2  10  10      147.44      151.32      2.29 o 
  -1  10  10       79.02       77.36      1.45 o 
   0  10  10      347.11      338.78      4.92 o 
   1  10  10       79.91       69.51      1.55 o 
   2  10  10      147.34      141.44      2.51 o 
   3  10  10      533.23      547.77     14.93 o 
   4  10  10       73.71       80.45      1.86 o 
   5  10  10       63.82       55.53      1.34 o 
   6  10  10        2.88        2.62       .32 o 
  -5  11  10       30.76       25.84       .76 o 
  -4  11  10       45.24       44.46      1.14 o 
  -3  11  10       26.84       30.53      1.03 o 
  -2  11  10       18.23       19.04       .50 o 
  -1  11  10      113.09      118.82      1.83 o 
   0  11  10      604.22      621.25     10.24 o 
   1  11  10      113.77      117.27      2.32 o 
   2  11  10       18.29       18.94       .67 o 
   3  11  10       26.77       26.39       .68 o 
   4  11  10       44.86       42.45      1.27 o 
   5  11  10       31.18       25.17       .71 o 
  -4  12  10       11.23       10.89       .51 o 
  -3  12  10       52.13       52.26       .89 o 
  -2  12  10       31.44       31.16       .66 o 
  -1  12  10       34.91       41.61       .88 o 
   0  12  10       12.78       10.38       .48 o 
   1  12  10       35.42       41.12      1.17 o 
   2  12  10       30.48       29.17       .76 o 
   3  12  10       52.53       51.83      1.27 o 
   4  12  10       11.76       10.87       .45 o 
   5  12  10       48.92       47.98      2.24 o 
  -3  13  10       76.36       78.46      1.67 o 
  -2  13  10       31.73       34.28       .91 o 
  -1  13  10      107.66      106.12      1.85 o 
   0  13  10       80.40       89.40      1.90 o 
   1  13  10      106.25      110.05      2.90 o 
   2  13  10       31.81       33.64       .79 o 
   3  13  10       76.32       77.14      1.79 o 
  -1  14  10       18.41       16.16       .71 o 
   0  14  10        9.43       17.58       .68 o 
   1  14  10       18.76       17.01       .64 o 
   1   0  11         .24        2.74       .40 o 
   2   0  11        5.67        6.71       .36 o 
   3   0  11       93.16      102.27      1.56 o 
   4   0  11      100.40       79.46      1.62 o 
   5   0  11      225.76      238.45      4.20 o 
   6   0  11      667.71      659.36     12.18 o 
   7   0  11      241.81      257.27      4.94 o 
   8   0  11       40.85       28.79       .88 o 
  -8   1  11       19.02       17.24       .60 o 
  -7   1  11      117.61      116.61      2.15 o 
  -6   1  11      176.60      200.06      3.22 o 
  -5   1  11      531.15      474.73      6.54 o 
  -4   1  11       21.25       24.83       .49 o 
  -3   1  11      130.20      121.58      1.90 o 
  -2   1  11      179.63      146.26      1.99 o 
  -1   1  11      533.01      528.28      7.94 o 
   0   1  11         .40       11.27       .55 o 
   1   1  11      534.93      542.58      8.62 o 
   2   1  11      179.11      147.91      1.83 o 
   3   1  11      130.51      120.50      1.84 o 
   4   1  11       21.36       25.15       .68 o 
   5   1  11      531.90      470.85      6.42 o 
   6   1  11      176.35      189.97      3.36 o 
   7   1  11      117.83      112.13      2.05 o 
   8   1  11       18.43       15.91       .56 o 
  -8   2  11         .92         .43       .18 o 
  -7   2  11      103.20      101.82      1.83 o 
  -6   2  11      297.39      292.77      4.35 o 
  -5   2  11      311.99      307.53      4.30 o 
  -4   2  11      183.06      194.84      2.99 o 
  -3   2  11       35.17       35.82       .64 o 
  -2   2  11       31.59       30.34       .61 o 
  -1   2  11      812.35      934.23     13.75 o 
   0   2  11        9.77       15.87       .79 o 
   1   2  11      812.33      900.64     11.19 o 
   2   2  11       31.58       30.24       .82 o 
   3   2  11       33.40       38.30       .68 o 
   4   2  11      183.46      188.88      2.25 o 
   5   2  11      309.93      299.65      4.81 o 
   6   2  11      298.95      282.47      5.16 o 
   7   2  11      102.92       97.17      1.99 o 
   8   2  11         .88         .50       .27 o 
  -8   3  11      162.40      153.32      2.87 o 
  -7   3  11       58.36       66.43      1.35 o 
  -6   3  11      110.48      127.15      1.99 o 
  -5   3  11      199.85      210.73      3.16 o 
  -4   3  11      134.51      106.66      1.66 o 
  -3   3  11     1723.42     1595.64     23.42 o 
  -2   3  11      157.51      154.92      1.78 o 
  -1   3  11        5.84        7.49       .29 o 
   0   3  11      487.25      536.58      7.45 o 
   1   3  11        5.88        8.14       .34 o 
   2   3  11      158.40      165.68      2.05 o 
   3   3  11     1717.67     1615.44     19.35 o 
   4   3  11      132.30      106.26      1.48 o 
   5   3  11      201.49      201.34      2.80 o 
   6   3  11      111.11      123.00      1.95 o 
   7   3  11       58.57       62.93      1.91 o 
   8   3  11      161.92      149.94      2.92 o 
  -8   4  11      112.74      118.87      2.25 o 
  -7   4  11        4.17        4.01       .47 o 
  -6   4  11       68.97       72.35      1.35 o 
  -5   4  11      198.65      193.00      3.31 o 
  -4   4  11      251.62      258.43      4.37 o 
  -3   4  11      162.65      145.67      2.26 o 
  -2   4  11       17.32       13.55       .53 o 
  -1   4  11      362.47      330.47      4.15 o 
   0   4  11       42.39       51.59       .81 o 
   1   4  11      361.16      338.84      4.46 o 
   2   4  11       16.92       14.16       .47 o 
   3   4  11      163.57      148.15      1.98 o 
   4   4  11      252.64      251.44      3.73 o 
   5   4  11      200.32      187.59      2.74 o 
   6   4  11       69.38       69.51      1.52 o 
   7   4  11        3.99        3.25       .54 o 
   8   4  11      113.13      114.61      2.55 o 
  -8   5  11        7.95        7.32       .37 o 
  -7   5  11       50.12       43.03      1.00 o 
  -6   5  11        3.26        4.28       .30 o 
  -5   5  11       25.38       30.76       .72 o 
  -4   5  11      237.75      214.43      3.46 o 
  -3   5  11      652.75      609.95      9.01 o 
  -2   5  11      198.41      210.60      3.00 o 
  -1   5  11      302.93      266.17      3.25 o 
   0   5  11       75.46      101.02      1.56 o 
   1   5  11      302.62      274.43      3.15 o 
   2   5  11      198.66      218.46      2.56 o 
   3   5  11      653.20      619.87      7.50 o 
   4   5  11      238.70      211.17      2.81 o 
   5   5  11       25.34       29.40       .62 o 
   6   5  11        3.29        3.90       .36 o 
   7   5  11       50.05       41.39      1.74 o 
   8   5  11        7.75        6.99       .50 o 
  -8   6  11        7.26        6.07       .41 o 
  -7   6  11       25.73       34.29      2.38 o 
  -6   6  11      261.35      277.79      5.23 o 
  -5   6  11      206.26      216.24      3.49 o 
  -4   6  11       54.80       55.23      1.04 o 
  -3   6  11      341.03      368.78      6.13 o 
  -2   6  11      103.02       98.69      1.56 o 
  -1   6  11      154.18      128.73      1.67 o 
   0   6  11       78.01       76.99      1.11 o 
   1   6  11      155.04      132.56      1.69 o 
   2   6  11      102.03       97.62      1.19 o 
   3   6  11      340.77      376.99      4.48 o 
   4   6  11       53.94       55.01      1.15 o 
   5   6  11      208.20      211.31      3.64 o 
   6   6  11      262.00      265.85      6.50 o 
   7   6  11       24.88       26.54       .96 o 
   8   6  11        7.39        7.02       .43 o 
  -7   7  11       72.19       69.94      1.89 o 
  -6   7  11       21.53       21.92       .56 o 
  -5   7  11      109.30      105.36      1.90 o 
  -4   7  11      404.20      398.24      6.16 o 
  -3   7  11        1.20        1.73       .33 o 
  -2   7  11      392.99      386.25      5.30 o 
  -1   7  11      283.13      256.19      3.66 o 
   0   7  11       15.58       15.46       .52 o 
   1   7  11      286.10      266.17      3.63 o 
   2   7  11      395.34      384.12      4.53 o 
   3   7  11        1.33        1.26       .21 o 
   4   7  11      406.53      411.56      6.87 o 
   5   7  11      109.27      107.72      1.95 o 
   6   7  11       21.24       22.76       .71 o 
   7   7  11       72.25       66.64      2.11 o 
  -7   8  11       27.83       28.05       .92 o 
  -6   8  11       15.91       20.91       .68 o 
  -5   8  11        4.29        3.79       .34 o 
  -4   8  11      133.17      126.10      1.94 o 
  -3   8  11      130.73      117.33      1.95 o 
  -2   8  11      490.68      487.76      7.48 o 
  -1   8  11      260.28      280.25      4.21 o 
   0   8  11       30.17       32.19       .70 o 
   1   8  11      260.19      286.76      5.41 o 
   2   8  11      491.32      481.02      8.02 o 
   3   8  11      131.12      119.28      2.36 o 
   4   8  11      132.90      126.16      2.75 o 
   5   8  11        4.31        3.71       .29 o 
   6   8  11       16.28       21.72       .93 o 
   7   8  11       27.94       26.10      1.37 o 
  -6   9  11       26.07       30.00      1.20 o 
  -5   9  11       87.65       88.55      1.65 o 
  -4   9  11       11.99       18.43       .54 o 
  -3   9  11      122.03      122.96      2.19 o 
  -2   9  11       93.21      102.74      1.73 o 
  -1   9  11      337.04      351.16      5.84 o 
   0   9  11      797.14      796.08     13.19 o 
   1   9  11      337.04      347.52      5.86 o 
   2   9  11       92.63       96.39      1.66 o 
   3   9  11      121.59      111.99      2.45 o 
   4   9  11       12.04       17.12       .71 o 
   5   9  11       87.07       88.95      1.98 o 
   6   9  11       26.56       32.77      1.18 o 
  -6  10  11       59.92       68.76      3.15 o 
  -5  10  11        9.15       10.28       .49 o 
  -4  10  11       63.58       62.38      1.20 o 
  -3  10  11      188.43      204.63      3.38 o 
  -2  10  11      183.38      159.23      2.55 o 
  -1  10  11      150.97      143.58      2.32 o 
   0  10  11      102.08      120.16      1.98 o 
   1  10  11      150.76      137.56      2.44 o 
   2  10  11      181.82      153.58      3.37 o 
   3  10  11      188.81      206.99      5.11 o 
   4  10  11       63.38       59.00      1.44 o 
   5  10  11        8.97       10.12       .51 o 
  -5  11  11      140.07      151.12      3.71 o 
  -4  11  11       34.75       36.70       .99 o 
  -3  11  11       41.52       43.65       .91 o 
  -2  11  11       59.93       54.76       .96 o 
  -1  11  11      119.00      109.76      1.70 o 
   0  11  11       79.30       80.44      1.63 o 
   1  11  11      118.71      104.96      2.35 o 
   2  11  11       60.36       53.40      1.11 o 
   3  11  11       40.94       40.20       .94 o 
   4  11  11       35.21       37.38       .97 o 
   5  11  11      140.28      153.63      3.69 o 
  -4  12  11       23.38       21.53       .78 o 
  -3  12  11       55.98       50.66      1.13 o 
  -2  12  11       29.65       31.42       .70 o 
  -1  12  11       48.99       51.66      1.11 o 
   0  12  11        2.11        1.95       .31 o 
   1  12  11       47.68       48.03      1.52 o 
   2  12  11       29.91       30.30      1.00 o 
   3  12  11       55.05       49.14      1.23 o 
   4  12  11       23.00       21.38       .74 o 
  -3  13  11      125.01      127.65      3.77 o 
  -2  13  11       39.24       41.47       .90 o 
  -1  13  11      114.13      126.46      2.36 o 
   0  13  11       27.12       29.64       .90 o 
   1  13  11      114.15      124.54      3.09 o 
   2  13  11       39.16       39.34       .97 o 
   3  13  11      126.26      126.77      5.23 o 
   0   0  12      113.30      109.32      2.42 o 
   1   0  12     1021.80     1049.06     12.87 o 
   2   0  12      230.78      257.36      3.26 o 
   3   0  12      154.46      151.09      2.00 o 
   4   0  12        8.00        4.81       .33 o 
   5   0  12      409.05      426.86      6.30 o 
   6   0  12         .84        1.98       .32 o 
   7   0  12      479.68      529.13      9.96 o 
   8   0  12         .10        -.07       .34 o 
  -8   1  12        5.59        4.63       .41 o 
  -7   1  12       28.32       25.18       .76 o 
  -6   1  12       26.92       23.58       .61 o 
  -5   1  12      554.83      521.08      7.15 o 
  -4   1  12      423.08      447.86      5.21 o 
  -3   1  12       30.05       30.04       .58 o 
  -2   1  12       38.51       35.86       .64 o 
  -1   1  12     1453.76     1466.63     16.69 o 
   0   1  12       34.83       44.51       .73 o 
   1   1  12     1460.77     1509.21     16.57 o 
   2   1  12       38.81       36.33       .60 o 
   3   1  12       30.24       30.08       .64 o 
   4   1  12      424.51      456.24      5.59 o 
   5   1  12      558.46      522.24      7.63 o 
   6   1  12       26.83       22.05      1.07 o 
   7   1  12       28.53       24.47       .64 o 
   8   1  12        5.72        4.57       .36 o 
  -8   2  12       68.22       60.14      1.36 o 
  -7   2  12       57.42       53.98      1.02 o 
  -6   2  12      138.86      134.67      2.20 o 
  -5   2  12       78.11       94.05      2.10 o 
  -4   2  12      369.54      338.87      5.15 o 
  -3   2  12       46.18       42.26       .83 o 
  -2   2  12      244.76      224.62      2.93 o 
  -1   2  12      447.25      484.62      5.41 o 
   0   2  12       26.33       28.14       .69 o 
   1   2  12      449.64      478.50      6.03 o 
   2   2  12      243.79      228.98      3.01 o 
   3   2  12       45.37       42.96       .89 o 
   4   2  12      366.96      346.45      4.52 o 
   5   2  12       79.04       86.04      2.19 o 
   6   2  12      139.03      129.53      2.19 o 
   7   2  12       57.91       53.81      1.11 o 
   8   2  12       67.54       58.91      1.41 o 
  -8   3  12       11.92       12.89       .59 o 
  -7   3  12       36.56       42.89       .97 o 
  -6   3  12      146.52      144.62      2.55 o 
  -5   3  12      187.52      212.00      3.63 o 
  -4   3  12       97.94      106.09      2.15 o 
  -3   3  12      523.95      477.14      8.53 o 
  -2   3  12      294.01      238.67      2.66 o 
  -1   3  12      305.99      309.42      3.69 o 
   0   3  12         .61        1.23       .14 o 
   1   3  12      305.18      314.83      4.02 o 
   2   3  12      292.95      247.51      2.87 o 
   3   3  12      525.50      478.97      6.13 o 
   4   3  12       97.94      106.30      1.50 o 
   5   3  12      187.09      206.72      3.38 o 
   6   3  12      146.30      142.01      2.57 o 
   7   3  12       36.42       42.16      1.02 o 
   8   3  12       12.02       12.21       .77 o 
  -8   4  12      164.50      168.52      3.47 o 
  -7   4  12       44.46       47.86      1.06 o 
  -6   4  12      133.49      138.52      2.45 o 
  -5   4  12       92.14       90.29      1.72 o 
  -4   4  12       11.48       12.94       .99 o 
  -3   4  12      325.95      284.39      4.21 o 
  -2   4  12       88.88      100.11      1.42 o 
  -1   4  12      237.48      200.66      2.41 o 
   0   4  12       48.82       46.66       .75 o 
   1   4  12      237.31      205.47      2.51 o 
   2   4  12       89.12      104.29      1.47 o 
   3   4  12      326.90      292.37      3.69 o 
   4   4  12       11.30       17.40       .55 o 
   5   4  12       91.53       87.85      1.45 o 
   6   4  12      131.87      135.53      3.32 o 
   7   4  12       43.85       48.11      1.25 o 
   8   4  12      163.74      166.08      4.20 o 
  -8   5  12       24.15       26.06       .89 o 
  -7   5  12       97.16      111.63      2.15 o 
  -6   5  12       12.57       12.34       .71 o 
  -5   5  12      316.12      316.03      5.32 o 
  -4   5  12      216.74      224.73      3.84 o 
  -3   5  12       11.64       17.21       .66 o 
  -2   5  12      577.73      514.35      7.04 o 
  -1   5  12      491.19      448.27      5.72 o 
   0   5  12       87.24       67.49      1.21 o 
   1   5  12      488.21      445.89      5.48 o 
   2   5  12      580.27      544.06      6.35 o 
   3   5  12       11.62       14.23       .73 o 
   4   5  12      218.02      219.85      3.32 o 
   5   5  12      314.91      306.41      4.27 o 
   6   5  12       12.69       10.99       .72 o 
   7   5  12       98.39      109.11      2.43 o 
   8   5  12       24.32       23.63      1.07 o 
  -7   6  12       15.44       17.97       .53 o 
  -6   6  12       32.85       37.36       .77 o 
  -5   6  12       74.91       70.84      1.36 o 
  -4   6  12       52.25       57.26      1.07 o 
  -3   6  12        3.58        3.24       .32 o 
  -2   6  12      450.73      452.09      7.49 o 
  -1   6  12      473.91      451.29      5.65 o 
   0   6  12      107.12       81.11      1.16 o 
   1   6  12      472.20      451.01      5.76 o 
   2   6  12      451.88      437.26      5.62 o 
   3   6  12        3.60        2.80       .27 o 
   4   6  12       51.59       55.82      1.01 o 
   5   6  12       74.64       71.72      1.29 o 
   6   6  12       32.92       38.26      1.18 o 
   7   6  12       15.26       17.51       .82 o 
  -7   7  12      184.55      191.89      5.00 o 
  -6   7  12       17.04       20.35       .81 o 
  -5   7  12        9.38        8.65       .47 o 
  -4   7  12        7.77       10.55       .45 o 
  -3   7  12       26.03       22.52       .66 o 
  -2   7  12       35.06       24.77       .68 o 
  -1   7  12       53.36       56.60       .99 o 
   0   7  12      578.32      534.55      7.40 o 
   1   7  12       53.28       53.46      1.36 o 
   2   7  12       35.40       23.39       .61 o 
   3   7  12       26.39       20.21       .59 o 
   4   7  12        8.17       12.52       .71 o 
   5   7  12        9.55        9.07       .42 o 
   6   7  12       17.55       18.42       .79 o 
   7   7  12      185.42      167.44      7.99 o 
  -6   8  12       69.10       63.71      1.34 o 
  -5   8  12       61.51       69.51      1.31 o 
  -4   8  12      305.74      292.81      4.28 o 
  -3   8  12       32.12       39.35       .95 o 
  -2   8  12     1823.06     1967.73     30.21 o 
  -1   8  12       43.92       44.73      1.40 o 
   0   8  12        5.07        8.57       .46 o 
   1   8  12       43.77       45.00      1.48 o 
   2   8  12     1822.60     1944.78     29.80 o 
   3   8  12       32.27       37.67       .84 o 
   4   8  12      306.48      297.71      7.12 o 
   5   8  12       61.28       70.77      1.45 o 
   6   8  12       69.79       63.06      2.01 o 
  -6   9  12       87.16       81.95      2.31 o 
  -5   9  12        4.38        3.81       .35 o 
  -4   9  12      139.12      138.31      2.41 o 
  -3   9  12        8.00        8.46       .49 o 
  -2   9  12       44.42       39.41       .82 o 
  -1   9  12       83.72       96.86      1.64 o 
   0   9  12       39.92       43.88       .95 o 
   1   9  12       83.15       93.55      1.73 o 
   2   9  12       43.95       34.47       .76 o 
   3   9  12        7.66        5.96       .49 o 
   4   9  12      140.52      141.98      3.51 o 
   5   9  12        4.43        4.39       .41 o 
   6   9  12       86.71       81.33      3.83 o 
  -5  10  12       18.73       15.04       .55 o 
  -4  10  12       47.28       46.07       .94 o 
  -3  10  12       26.57       29.65      1.18 o 
  -2  10  12       12.81       14.87       .87 o 
  -1  10  12      176.20      164.92      2.63 o 
   0  10  12         .57         .78       .27 o 
   1  10  12      176.58      163.85      2.85 o 
   2  10  12       12.42       12.80       .52 o 
   3  10  12       26.73       26.02       .83 o 
   4  10  12       47.76       46.46      1.38 o 
   5  10  12       18.66       15.12       .55 o 
  -5  11  12       76.30       81.01      3.59 o 
  -4  11  12       29.11       30.10       .76 o 
  -3  11  12       75.57       87.92      1.48 o 
  -2  11  12      102.38      114.50      1.87 o 
  -1  11  12       89.14       89.84      1.62 o 
   0  11  12       12.72        7.56       .57 o 
   1  11  12       89.52       92.46      2.09 o 
   2  11  12      102.69      108.91      1.95 o 
   3  11  12       76.66       86.50      1.95 o 
   4  11  12       29.46       30.42       .82 o 
  -3  12  12        8.41        7.30       .37 o 
  -2  12  12        3.60        2.90       .25 o 
  -1  12  12        8.28       10.07       .65 o 
   0  12  12      104.44       88.03      1.96 o 
   1  12  12        8.52       11.52       .53 o 
   2  12  12        3.68        3.32       .30 o 
   3  12  12        8.68        6.98       .46 o 
  -2  13  12       29.58       27.56      1.03 o 
  -1  13  12        9.13        9.21       .38 o 
   0  13  12       49.97       39.78      1.06 o 
   1  13  12        8.97        9.67       .50 o 
   2  13  12       29.52       26.34      1.01 o 
   1   0  13       27.05       20.92       .54 o 
   2   0  13      163.94      169.22      2.09 o 
   3   0  13       24.87       17.19       .44 o 
   4   0  13      383.64      379.50      4.80 o 
   5   0  13      379.30      384.22      5.63 o 
   6   0  13      102.73      100.39      1.70 o 
   7   0  13      107.61      105.94      2.14 o 
   8   0  13         .25        -.29       .29 o 
  -8   1  13       12.84       10.18       .73 o 
  -7   1  13       55.74       59.65      1.19 o 
  -6   1  13       46.15       45.42      1.34 o 
  -5   1  13      104.20      113.28      2.07 o 
  -4   1  13      471.81      431.60      6.02 o 
  -3   1  13      285.26      273.02      3.77 o 
  -2   1  13        7.18        5.78       .50 o 
  -1   1  13       33.42       33.97       .56 o 
   0   1  13      242.09      272.00      3.05 o 
   1   1  13       33.36       36.40       .63 o 
   2   1  13        7.07        6.65       .34 o 
   3   1  13      284.80      273.40      3.45 o 
   4   1  13      471.63      444.05      5.97 o 
   5   1  13      104.39      118.61      2.15 o 
   6   1  13       45.39       43.10      1.06 o 
   7   1  13       56.03       59.36      1.19 o 
   8   1  13       12.49        9.80       .53 o 
  -8   2  13       49.09       47.94      1.96 o 
  -7   2  13       99.01      109.65      2.13 o 
  -6   2  13       65.92       53.07      1.28 o 
  -5   2  13      532.99      530.76      8.20 o 
  -4   2  13      190.23      198.27      3.35 o 
  -3   2  13      670.09      670.73      9.21 o 
  -2   2  13      383.54      371.32      4.54 o 
  -1   2  13      941.19      945.81     10.84 o 
   0   2  13       43.64       42.67       .65 o 
   1   2  13      945.35      962.27     11.05 o 
   2   2  13      382.91      368.75      4.31 o 
   3   2  13      672.64      678.18      7.88 o 
   4   2  13      189.88      189.41      2.98 o 
   5   2  13      530.93      544.81      9.13 o 
   6   2  13       65.55       54.70      1.46 o 
   7   2  13       98.94      106.10      2.39 o 
   8   2  13       49.21       47.14      1.38 o 
  -8   3  13      107.16      103.78      4.59 o 
  -7   3  13       48.19       45.47      1.01 o 
  -6   3  13        3.24        4.58       .39 o 
  -5   3  13       21.21       22.54       .60 o 
  -4   3  13      666.08      660.32     10.99 o 
  -3   3  13      268.94      278.16      4.15 o 
  -2   3  13      137.95      130.22      1.63 o 
  -1   3  13       48.37       42.98       .68 o 
   0   3  13      245.48      266.00      3.18 o 
   1   3  13       48.27       44.99       .68 o 
   2   3  13      136.30      128.94      1.69 o 
   3   3  13      265.25      281.11      3.56 o 
   4   3  13      668.99      633.62      9.98 o 
   5   3  13       20.40       23.21       .69 o 
   6   3  13        3.03        4.27       .30 o 
   7   3  13       48.28       45.68      1.19 o 
   8   3  13      107.07      102.83      4.14 o 
  -7   4  13       24.03       22.88       .64 o 
  -6   4  13       93.78       92.67      1.81 o 
  -5   4  13      202.50      195.24      3.35 o 
  -4   4  13      729.45      753.85     12.58 o 
  -3   4  13      365.87      380.32     14.15 o 
  -2   4  13      864.96      784.11     10.06 o 
  -1   4  13      590.44      562.57      6.43 o 
   0   4  13      136.14      127.71      1.64 o 
   1   4  13      590.11      562.43      6.27 o 
   2   4  13      867.28      819.84      9.93 o 
   3   4  13      364.71      365.63      5.46 o 
   4   4  13      725.87      783.87     12.46 o 
   5   4  13      202.01      194.37      3.11 o 
   6   4  13       94.24       88.39      1.83 o 
   7   4  13       24.22       23.49       .77 o 
   8   4  13       18.24       16.56      1.37 o 
  -7   5  13      180.70      179.84      3.34 o 
  -6   5  13      126.62      145.97      2.85 o 
  -5   5  13       40.98       45.63       .98 o 
  -4   5  13      163.66      167.90      2.91 o 
  -3   5  13      108.66      113.47      2.55 o 
  -2   5  13      425.94      408.03      5.88 o 
  -1   5  13      124.87      111.77      1.58 o 
   0   5  13       56.67       46.59       .76 o 
   1   5  13      124.49      111.32      1.61 o 
   2   5  13      426.44      394.21      5.11 o 
   3   5  13      108.30      106.68      2.30 o 
   4   5  13      163.42      161.93      2.45 o 
   5   5  13       40.64       42.50       .82 o 
   6   5  13      126.51      141.68      3.27 o 
   7   5  13      181.21      172.89      3.72 o 
  -7   6  13       66.46       66.35      1.67 o 
  -6   6  13       81.44       82.83      1.47 o 
  -5   6  13       68.00       77.92      1.46 o 
  -4   6  13        6.30        6.17       .41 o 
  -3   6  13       48.53       36.94       .95 o 
  -2   6  13       16.30       17.17       .52 o 
  -1   6  13      606.61      582.89      7.26 o 
   0   6  13       33.67       32.98       .68 o 
   1   6  13      604.68      586.72      8.28 o 
   2   6  13       15.91       16.67       .54 o 
   3   6  13       49.10       40.43       .90 o 
   4   6  13        5.94        4.96       .33 o 
   5   6  13       68.42       71.82      1.34 o 
   6   6  13       81.37       82.09      1.73 o 
   7   6  13       66.25       65.39      1.50 o 
  -7   7  13       25.27       28.77      1.11 o 
  -6   7  13       74.41       79.14      1.63 o 
  -5   7  13       19.27       25.93       .64 o 
  -4   7  13      443.76      445.38      6.86 o 
  -3   7  13      433.32      461.56      7.10 o 
  -2   7  13      182.08      178.11      3.07 o 
  -1   7  13      121.33      108.45      1.89 o 
   0   7  13     1259.96     1235.23     25.17 o 
   1   7  13      121.43      101.24      1.93 o 
   2   7  13      183.93      178.99      3.50 o 
   3   7  13      431.31      462.56      7.72 o 
   4   7  13      442.63      452.18      9.25 o 
   5   7  13       19.56       25.92       .65 o 
   6   7  13       73.57       74.14      2.42 o 
   7   7  13       25.61       28.40      1.42 o 
  -6   8  13       11.65       11.40       .48 o 
  -5   8  13       34.35       35.30       .76 o 
  -4   8  13        1.97        2.54       .25 o 
  -3   8  13      168.81      162.31      2.61 o 
  -2   8  13       68.85       71.35      1.37 o 
  -1   8  13        4.22        5.17       .37 o 
   0   8  13      314.39      315.93      6.95 o 
   1   8  13        4.33        5.44       .47 o 
   2   8  13       69.28       70.65      1.39 o 
   3   8  13      168.35      155.17      3.27 o 
   4   8  13        1.97        2.59       .32 o 
   5   8  13       34.17       34.67       .80 o 
   6   8  13       11.30       11.54       .54 o 
  -6   9  13       63.25       67.09      2.99 o 
  -5   9  13      142.30      151.01      3.24 o 
  -4   9  13       12.18       11.40       .48 o 
  -3   9  13         .78         .73       .27 o 
  -2   9  13      364.12      368.49      6.14 o 
  -1   9  13       48.39       53.93      1.01 o 
   0   9  13       12.50       17.64       .67 o 
   1   9  13       48.28       54.02      1.04 o 
   2   9  13      363.69      349.72      5.90 o 
   3   9  13         .72         .51       .29 o 
   4   9  13       12.27       11.11       .68 o 
   5   9  13      141.78      143.63      3.41 o 
   6   9  13       62.94       58.79      2.56 o 
  -5  10  13        6.92        6.94       .47 o 
  -4  10  13       24.29       22.71       .57 o 
  -3  10  13       30.41       23.10       .61 o 
  -2  10  13      187.32      188.84      2.97 o 
  -1  10  13        3.04        1.87       .24 o 
   0  10  13        2.64        3.37       .33 o 
   1  10  13        3.08        1.78       .26 o 
   2  10  13      186.48      183.65      3.47 o 
   3  10  13       30.52       25.57       .81 o 
   4  10  13       24.27       23.12       .81 o 
   5  10  13        7.06        7.52       .56 o 
  -4  11  13        3.59        1.38       .26 o 
  -3  11  13       31.66       33.04       .89 o 
  -2  11  13       93.87       95.76      1.71 o 
  -1  11  13       46.07       39.76       .82 o 
   0  11  13        6.47        7.38       .50 o 
   1  11  13       46.39       41.46      1.18 o 
   2  11  13       93.11       89.77      2.27 o 
   3  11  13       31.63       32.05       .94 o 
   4  11  13        3.71        1.40       .27 o 
  -3  12  13        6.81        5.35       .29 o 
  -2  12  13       52.93       58.06      1.17 o 
  -1  12  13       62.65       55.92      1.15 o 
   0  12  13       17.22       17.55       .62 o 
   1  12  13       63.20       51.76      1.23 o 
   2  12  13       53.06       55.59      1.29 o 
   3  12  13        6.87        6.24       .42 o 
   0  13  13       10.28        5.87      1.01 o 
   0   0  14      513.41      557.65      8.90 o 
   1   0  14      144.02      148.86      1.97 o 
   2   0  14       26.89       22.26       .89 o 
   3   0  14     1176.17     1072.32     14.88 o 
   4   0  14      369.53      359.47      5.02 o 
   5   0  14      261.01      257.74      4.09 o 
   6   0  14       16.62       10.44       .40 o 
   7   0  14      101.13      109.48      3.02 o 
  -7   1  14       14.90       12.24       .64 o 
  -6   1  14      254.26      255.33      4.37 o 
  -5   1  14      269.19      273.27      4.73 o 
  -4   1  14       45.40       33.47       .79 o 
  -3   1  14      370.45      333.20      4.74 o 
  -2   1  14      389.40      359.04      4.41 o 
  -1   1  14       59.74       38.99       .65 o 
   0   1  14       32.15       21.07       .45 o 
   1   1  14       57.88       41.16       .74 o 
   2   1  14      388.41      363.74      4.29 o 
   3   1  14      369.94      341.37      4.22 o 
   4   1  14       44.66       32.87      1.10 o 
   5   1  14      270.18      286.44      5.36 o 
   6   1  14      254.12      262.95      4.57 o 
   7   1  14       14.66       12.15       .58 o 
  -7   2  14      103.06       95.65      1.99 o 
  -6   2  14       98.54       98.49      1.80 o 
  -5   2  14       22.23       27.04      1.14 o 
  -4   2  14       86.23       90.86      1.61 o 
  -3   2  14      306.69      254.85      3.29 o 
  -2   2  14       88.44       86.93      1.31 o 
  -1   2  14       66.61       62.51      1.73 o 
   0   2  14       58.45       66.69       .92 o 
   1   2  14       67.11       63.68       .94 o 
   2   2  14       86.96       93.18      1.24 o 
   3   2  14      306.58      247.88      3.20 o 
   4   2  14       87.27       93.58      1.75 o 
   5   2  14       22.86       29.38       .76 o 
   6   2  14       98.51       98.48      2.17 o 
   7   2  14      104.01      100.42      2.26 o 
  -7   3  14       55.56       51.84      1.21 o 
  -6   3  14       41.00       33.97       .74 o 
  -5   3  14       55.65       61.39      1.14 o 
  -4   3  14      198.15      193.86      3.64 o 
  -3   3  14       20.95       19.53      1.02 o 
  -2   3  14      416.09      401.19      5.23 o 
  -1   3  14      274.54      264.14      3.27 o 
   0   3  14      210.11      214.10      2.99 o 
   1   3  14      275.32      265.59      3.09 o 
   2   3  14      413.27      407.13      5.50 o 
   3   3  14       20.74       21.18       .72 o 
   4   3  14      197.76      194.29      3.70 o 
   5   3  14       55.56       62.00      1.24 o 
   6   3  14       40.72       34.67       .75 o 
   7   3  14       55.64       54.69      1.34 o 
  -7   4  14       66.74       76.64      2.21 o 
  -6   4  14       63.91       76.32      2.05 o 
  -5   4  14      190.27      202.44      3.46 o 
  -4   4  14       79.72       86.44      1.61 o 
  -3   4  14      196.23      164.39      4.34 o 
  -2   4  14        2.83        4.30       .26 o 
  -1   4  14       39.49       35.23       .72 o 
   0   4  14      358.09      352.44      4.71 o 
   1   4  14       39.27       36.06       .68 o 
   2   4  14        2.83        3.90       .24 o 
   3   4  14      197.11      180.11      2.76 o 
   4   4  14       80.79       86.94      1.51 o 
   5   4  14      190.35      207.31      3.12 o 
   6   4  14       63.33       74.83      1.77 o 
   7   4  14       66.16       72.98      1.68 o 
  -7   5  14       10.24        9.33       .40 o 
  -6   5  14       34.18       40.73       .86 o 
  -5   5  14      170.26      184.64      3.17 o 
  -4   5  14       58.17       62.25      1.23 o 
  -3   5  14        7.67        9.98       .52 o 
  -2   5  14      294.21      298.05      4.36 o 
  -1   5  14      206.00      181.36      2.55 o 
   0   5  14      165.08      137.22      2.08 o 
   1   5  14      205.96      183.94      2.41 o 
   2   5  14      293.71      310.32      5.33 o 
   3   5  14        7.63       10.59       .48 o 
   4   5  14       58.60       61.37      1.06 o 
   5   5  14      170.33      178.28      3.15 o 
   6   5  14       33.95       40.24       .96 o 
   7   5  14       10.22        8.75       .47 o 
  -7   6  14       22.95       25.10       .66 o 
  -6   6  14      117.51      124.12      2.44 o 
  -5   6  14      141.56      141.71      2.47 o 
  -4   6  14       96.50       94.61      1.95 o 
  -3   6  14      103.11      108.00      1.80 o 
  -2   6  14      306.86      294.96      4.94 o 
  -1   6  14      265.23      245.56      3.86 o 
   0   6  14         .56        1.74       .21 o 
   1   6  14      267.30      256.66      5.70 o 
   2   6  14      308.30      310.37      5.23 o 
   3   6  14      102.64      107.28      2.13 o 
   4   6  14       96.21       93.23      1.41 o 
   5   6  14      141.69      146.11      2.78 o 
   6   6  14      117.29      113.99      2.34 o 
   7   6  14       22.48       24.15      1.26 o 
  -6   7  14         .43         .80       .21 o 
  -5   7  14       77.03       81.28      1.49 o 
  -4   7  14       78.95       78.13      1.72 o 
  -3   7  14       99.13      115.42      2.04 o 
  -2   7  14       18.44       17.94       .60 o 
  -1   7  14      305.96      292.88      4.26 o 
   0   7  14      733.84      738.91     14.09 o 
   1   7  14      306.23      295.58      6.03 o 
   2   7  14       18.74       20.23       .87 o 
   3   7  14       99.57      113.05      2.02 o 
   4   7  14       79.46       80.20      1.63 o 
   5   7  14       77.66       81.92      2.59 o 
   6   7  14         .42         .67       .26 o 
  -6   8  14       56.74       47.36      2.24 o 
  -5   8  14        5.57        8.92       .44 o 
  -4   8  14       45.50       42.97       .83 o 
  -3   8  14       25.28       31.03       .79 o 
  -2   8  14       14.17       11.28       .53 o 
  -1   8  14       58.80       51.52       .97 o 
   0   8  14      647.29      702.38     14.18 o 
   1   8  14       58.16       53.49      1.23 o 
   2   8  14       14.26       11.59       .54 o 
   3   8  14       24.65       28.68      1.44 o 
   4   8  14       45.11       43.71      1.37 o 
   5   8  14        5.66        8.99       .48 o 
   6   8  14       57.08       47.84      2.15 o 
  -5   9  14       93.49       94.83      2.10 o 
  -4   9  14       94.60      115.90      2.01 o 
  -3   9  14       38.80       39.05       .84 o 
  -2   9  14      140.64      146.99      2.55 o 
  -1   9  14       20.74       21.85       .57 o 
   0   9  14      256.77      274.35      5.12 o 
   1   9  14       21.07       21.62       .58 o 
   2   9  14      139.74      138.53      3.32 o 
   3   9  14       38.62       35.89      1.60 o 
   4   9  14       96.10      117.99      2.53 o 
   5   9  14       94.23       97.34      2.41 o 
  -4  10  14       20.38       24.35       .57 o 
  -3  10  14      101.40      107.20      1.88 o 
  -2  10  14       21.82       21.78       .59 o 
  -1  10  14       32.71       33.52       .66 o 
   0  10  14        1.18        2.36       .30 o 
   1  10  14       33.45       31.67       .75 o 
   2  10  14       22.12       21.98       .66 o 
   3  10  14      100.73      106.83      2.66 o 
   4  10  14       19.76       23.03       .68 o 
  -3  11  14        4.43        4.34       .29 o 
  -2  11  14       22.48       24.20       .59 o 
  -1  11  14        2.30        2.60       .27 o 
   0  11  14        1.83        2.67       .34 o 
   1  11  14        2.47        2.36       .29 o 
   2  11  14       22.63       23.22       .64 o 
   3  11  14        4.67        4.83       .46 o 
  -2  12  14       11.58       11.46       .54 o 
  -1  12  14       32.44       31.39       .80 o 
   0  12  14        8.71       13.48       .61 o 
   1  12  14       32.73       29.34       .90 o 
   1   0  15       27.40       30.94       .84 o 
   2   0  15       11.55       10.11       .45 o 
   3   0  15        3.04        4.70       .33 o 
   4   0  15       18.02       22.74       .66 o 
   5   0  15       68.86       57.98      1.31 o 
   6   0  15       41.84       40.17       .91 o 
   7   0  15      130.68      122.94      4.04 o 
  -7   1  15       63.12       71.38      1.69 o 
  -6   1  15       65.01       68.05      1.38 o 
  -5   1  15      135.33      130.99      2.70 o 
  -4   1  15       20.49       14.35       .68 o 
  -3   1  15      462.70      475.62      8.08 o 
  -2   1  15       93.77       88.02      2.07 o 
  -1   1  15      495.42      457.09      5.75 o 
   0   1  15        2.46        1.45       .22 o 
   1   1  15      492.34      455.09      5.31 o 
   2   1  15       93.68       91.18      1.40 o 
   3   1  15      461.47      465.40      7.34 o 
   4   1  15       20.86       13.46       .52 o 
   5   1  15      136.77      138.09      2.69 o 
   6   1  15       64.21       71.26      1.39 o 
   7   1  15       63.72       76.19      2.64 o 
  -7   2  15      137.63      138.78      4.24 o 
  -6   2  15       61.79       55.98      1.16 o 
  -5   2  15      107.38       91.98      1.58 o 
  -4   2  15       90.92       97.60      2.48 o 
  -3   2  15      857.38      821.23     15.63 o 
  -2   2  15      211.85      198.47      3.57 o 
  -1   2  15       88.70       72.89      1.09 o 
   0   2  15       26.96       30.15       .61 o 
   1   2  15       90.55       73.98      1.09 o 
   2   2  15      210.53      204.88      3.13 o 
   3   2  15      859.08      815.98     13.10 o 
   4   2  15       90.19      103.59      1.90 o 
   5   2  15      106.38       97.77      1.97 o 
   6   2  15       62.88       57.99      1.07 o 
   7   2  15      138.76      136.83      4.47 o 
  -7   3  15        6.94        6.41       .37 o 
  -6   3  15       15.38       15.44       .51 o 
  -5   3  15       99.98       96.29      1.63 o 
  -4   3  15      392.43      392.08      8.86 o 
  -3   3  15      234.83      212.89      4.42 o 
  -2   3  15        9.37        9.74       .72 o 
  -1   3  15       72.63       65.89      1.06 o 
   0   3  15      138.25      161.87      2.22 o 
   1   3  15       73.14       68.26       .97 o 
   2   3  15        9.16       10.25       .44 o 
   3   3  15      233.34      215.42      3.71 o 
   4   3  15      391.75      421.87      7.05 o 
   5   3  15      100.66      100.04      1.68 o 
   6   3  15       15.47       15.50       .53 o 
   7   3  15        7.29        6.84       .46 o 
  -7   4  15       79.39       81.09      2.44 o 
  -6   4  15       32.11       26.64       .65 o 
  -5   4  15       13.61       14.78       .54 o 
  -4   4  15      262.80      281.50      5.18 o 
  -3   4  15       47.04       49.86      1.20 o 
  -2   4  15      445.81      455.43      6.37 o 
  -1   4  15      176.88      168.63      3.05 o 
   0   4  15      132.69      119.01      2.60 o 
   1   4  15      177.40      176.34      2.56 o 
   2   4  15      446.36      460.69      7.22 o 
   3   4  15       46.30       51.06       .94 o 
   4   4  15      262.01      293.01      4.58 o 
   5   4  15       13.58       15.78       .51 o 
   6   4  15       32.16       25.57       .70 o 
   7   4  15       78.41       75.73      2.55 o 
  -6   5  15      117.61       97.26      1.94 o 
  -5   5  15       21.61       19.25       .57 o 
  -4   5  15       14.65       13.72       .61 o 
  -3   5  15       23.04       20.99       .71 o 
  -2   5  15      246.66      262.97      4.11 o 
  -1   5  15      578.71      583.36      9.00 o 
   0   5  15      406.54      383.44      8.29 o 
   1   5  15      581.29      571.94     10.78 o 
   2   5  15      244.61      279.28      4.72 o 
   3   5  15       23.37       20.89       .60 o 
   4   5  15       15.17       14.67       .48 o 
   5   5  15       21.26       17.49       .46 o 
   6   5  15      115.86       97.22      1.92 o 
  -6   6  15       20.45       21.62       .64 o 
  -5   6  15       95.88      112.28      1.99 o 
  -4   6  15       38.16       42.73       .91 o 
  -3   6  15       49.09       42.85       .85 o 
  -2   6  15      185.16      191.41      3.26 o 
  -1   6  15      380.73      391.26      5.68 o 
   0   6  15      670.79      601.68      9.31 o 
   1   6  15      381.40      407.48      6.80 o 
   2   6  15      186.87      199.24      3.42 o 
   3   6  15       48.92       45.38       .89 o 
   4   6  15       39.18       41.75       .95 o 
   5   6  15       96.33      112.81      2.80 o 
   6   6  15       20.77       21.57       .75 o 
  -6   7  15       17.64       16.57       .59 o 
  -5   7  15        2.95        2.78       .27 o 
  -4   7  15       15.20       15.70       .59 o 
  -3   7  15       37.75       37.95       .90 o 
  -2   7  15      239.49      242.31      4.09 o 
  -1   7  15      139.50      133.28      2.19 o 
   0   7  15     1627.89     1696.30     31.19 o 
   1   7  15      140.20      138.60      2.44 o 
   2   7  15      242.01      247.91      4.62 o 
   3   7  15       37.84       38.61      1.11 o 
   4   7  15       15.12       15.35       .54 o 
   5   7  15        2.79        2.71       .32 o 
  -5   8  15       38.34       39.98       .96 o 
  -4   8  15       30.28       26.62       .59 o 
  -3   8  15       27.14       23.82       .66 o 
  -2   8  15      158.03      167.69      2.88 o 
  -1   8  15       25.62       24.99       .67 o 
   0   8  15       17.30       17.79       .84 o 
   1   8  15       25.60       24.86       .69 o 
   2   8  15      156.67      165.71      3.14 o 
   3   8  15       27.46       25.59       .91 o 
   4   8  15       30.74       26.79       .68 o 
   5   8  15       37.92       37.82      1.09 o 
  -5   9  15         .97         .54       .52 o 
  -4   9  15        1.84        1.43       .25 o 
  -3   9  15       56.12       61.80      1.17 o 
  -2   9  15       98.56      110.94      1.96 o 
  -1   9  15       40.85       34.53      1.08 o 
   0   9  15      216.46      214.65      4.05 o 
   1   9  15       41.23       35.52       .81 o 
   2   9  15       98.29      109.80      2.37 o 
   3   9  15       55.75       60.50      1.61 o 
   4   9  15        1.89        2.42       .33 o 
   5   9  15         .93         .31       .42 o 
  -4  10  15      104.51      119.47      3.64 o 
  -3  10  15        2.98        2.35       .24 o 
  -2  10  15        8.60        9.87       .39 o 
  -1  10  15        9.53        9.30       .43 o 
   0  10  15      248.48      215.76      4.28 o 
   1  10  15        9.55        8.71       .47 o 
   2  10  15        8.75        9.63       .49 o 
   3  10  15        3.02        2.37       .25 o 
   4  10  15      104.17      121.62      3.62 o 
  -2  11  15       23.92       28.03       .67 o 
  -1  11  15       10.86       10.42       .48 o 
   0  11  15       26.92       29.44      1.23 o 
   1  11  15       10.82        9.87       .48 o 
   2  11  15       23.39       27.56       .84 o 
   3  11  15       74.49       69.88      3.10 o 
   0   0  16      362.42      351.37      6.09 o 
   1   0  16      203.21      194.10      3.45 o 
   2   0  16      160.17      167.25      2.93 o 
   3   0  16       36.89       43.26      1.25 o 
   4   0  16       62.68       55.93      1.07 o 
   5   0  16       26.38       25.58       .74 o 
   6   0  16         .34         .27       .26 o 
   7   0  16       15.59       10.66       .90 o 
  -7   1  16       49.36       50.34      2.03 o 
  -6   1  16       64.41       73.11      1.57 o 
  -5   1  16      196.05      190.39      4.57 o 
  -4   1  16       26.50       25.42       .91 o 
  -3   1  16       38.15       35.77       .86 o 
  -2   1  16      114.47      104.15      1.73 o 
  -1   1  16      198.79      188.52      2.98 o 
   0   1  16      149.42      160.22      2.06 o 
   1   1  16      198.31      185.74      3.21 o 
   2   1  16      114.31      107.05      1.77 o 
   3   1  16       38.56       36.51       .88 o 
   4   1  16       25.86       24.23       .69 o 
   5   1  16      196.89      196.73      4.20 o 
   6   1  16       63.53       72.45      1.54 o 
   7   1  16       48.68       52.98      1.91 o 
  -6   2  16       76.91       86.61      2.05 o 
  -5   2  16       21.93       18.32       .78 o 
  -4   2  16      133.92      138.70      3.54 o 
  -3   2  16        2.39        1.99       .48 o 
  -2   2  16      123.16      122.41      2.10 o 
  -1   2  16       18.74       16.91       .56 o 
   0   2  16      203.92      191.29      2.93 o 
   1   2  16       18.70       16.73       .50 o 
   2   2  16      123.08      121.24      1.88 o 
   3   2  16        2.47        1.38       .28 o 
   4   2  16      134.35      142.27      3.12 o 
   5   2  16       21.47       20.00       .97 o 
   6   2  16       77.03       90.97      1.66 o 
   7   2  16        9.38       12.48       .86 o 
  -6   3  16         .49         .77       .23 o 
  -5   3  16       90.98       87.19      1.49 o 
  -4   3  16       74.25       69.39      1.45 o 
  -3   3  16      131.09      136.14      3.50 o 
  -2   3  16       63.10       68.06      1.47 o 
  -1   3  16      777.58      776.29     11.16 o 
   0   3  16        8.58        7.95       .55 o 
   1   3  16      778.49      782.51     13.19 o 
   2   3  16       63.52       70.75      1.12 o 
   3   3  16      133.26      154.21      2.71 o 
   4   3  16       73.83       70.14      1.35 o 
   5   3  16       90.78       94.42      1.62 o 
   6   3  16         .48         .50       .25 o 
   7   3  16        7.87        5.44       .99 o 
  -6   4  16       38.52       32.66       .98 o 
  -5   4  16        6.30        8.61       .50 o 
  -4   4  16       82.22       71.50      1.38 o 
  -3   4  16      329.07      345.56      5.82 o 
  -2   4  16      219.71      212.65      3.67 o 
  -1   4  16      106.97      115.94      1.94 o 
   0   4  16       16.74       12.63       .50 o 
   1   4  16      106.26      114.10      1.78 o 
   2   4  16      220.32      222.72      3.52 o 
   3   4  16      327.37      367.04      5.43 o 
   4   4  16       82.70       73.51      1.68 o 
   5   4  16        6.04        8.58       .38 o 
   6   4  16       38.15       33.31       .80 o 
  -6   5  16       64.88       65.56      1.60 o 
  -5   5  16       56.82       55.07      1.28 o 
  -4   5  16       52.72       47.81       .98 o 
  -3   5  16       37.05       39.10       .96 o 
  -2   5  16       98.27       97.42      1.93 o 
  -1   5  16      128.78      138.30      2.69 o 
   0   5  16       66.93       60.01      1.37 o 
   1   5  16      128.20      144.87      2.57 o 
   2   5  16       98.04      106.84      1.80 o 
   3   5  16       37.26       42.11      1.01 o 
   4   5  16       53.01       48.76       .95 o 
   5   5  16       57.23       59.17      1.15 o 
   6   5  16       65.21       62.77      2.62 o 
  -6   6  16      102.47      109.31      4.21 o 
  -5   6  16       30.54       32.43       .75 o 
  -4   6  16        3.35        4.82       .41 o 
  -3   6  16        5.88        9.06       .47 o 
  -2   6  16      358.85      355.93      5.50 o 
  -1   6  16      239.91      241.82      3.85 o 
   0   6  16         .02        7.09       .50 o 
   1   6  16      240.11      255.30      4.33 o 
   2   6  16      358.13      372.67      5.78 o 
   3   6  16        5.85        8.75       .44 o 
   4   6  16        3.23        4.91       .39 o 
   5   6  16       30.40       33.82       .80 o 
  -5   7  16       32.75       34.67      1.23 o 
  -4   7  16       41.33       45.38       .99 o 
  -3   7  16       24.76       28.01       .66 o 
  -2   7  16       47.46       40.38       .82 o 
  -1   7  16      111.20      117.28      2.61 o 
   0   7  16       67.16       68.32      1.64 o 
   1   7  16      110.13      115.41      2.52 o 
   2   7  16       47.82       40.99       .89 o 
   3   7  16       25.00       27.22       .61 o 
   4   7  16       41.39       44.43      1.00 o 
   5   7  16       33.32       32.80      1.17 o 
  -5   8  16       17.68       15.52       .71 o 
  -4   8  16        8.21       11.26       .54 o 
  -3   8  16       75.85       80.21      1.46 o 
  -2   8  16       43.92       43.92       .92 o 
  -1   8  16       34.33       41.90       .88 o 
   0   8  16       57.90       67.28      1.64 o 
   1   8  16       33.97       39.95       .88 o 
   2   8  16       43.71       44.17      1.00 o 
   3   8  16       76.56       81.82      1.63 o 
   4   8  16        8.36       10.34       .76 o 
  -4   9  16       56.35       62.95      1.31 o 
  -3   9  16       27.16       26.14       .60 o 
  -2   9  16      120.68      132.48      2.28 o 
  -1   9  16       16.44       16.71       .56 o 
   0   9  16       88.49       89.68      2.06 o 
   1   9  16       16.77       18.16       .53 o 
   2   9  16      121.76      132.23      2.87 o 
   3   9  16       26.85       25.22       .71 o 
   4   9  16       55.30       65.71      2.07 o 
  -3  10  16       36.45       50.40      1.29 o 
  -2  10  16        4.36        6.79       .35 o 
  -1  10  16       36.15       43.34       .94 o 
   0  10  16       21.65       21.46       .67 o 
   1  10  16       36.01       41.14      1.20 o 
   2  10  16        4.54        6.50       .38 o 
   3  10  16       35.78       48.48      1.35 o 
  -1  11  16       30.48       32.95      1.72 o 
   0  11  16        3.97        3.00       .50 o 
   1  11  16       30.57       35.40      1.84 o 
   1   0  17        2.73        1.41       .27 o 
   2   0  17         .08        -.04       .28 o 
   3   0  17       65.48       75.13      1.43 o 
   4   0  17        5.04        3.54       .33 o 
   5   0  17       77.82       95.03      1.91 o 
   6   0  17         .60         .24       .23 o 
  -6   1  17       54.34       50.77      1.29 o 
  -5   1  17      185.12      192.39      6.33 o 
  -4   1  17        5.46        5.00       .53 o 
  -3   1  17       48.13       44.77      1.11 o 
  -2   1  17       86.49       93.01      1.74 o 
  -1   1  17      136.56      136.59      2.42 o 
   0   1  17      124.55      115.02      2.06 o 
   1   1  17      136.27      132.12      2.02 o 
   2   1  17       86.92       92.14      1.71 o 
   3   1  17       48.00       45.08      1.32 o 
   4   1  17        5.37        4.63       .40 o 
   5   1  17      185.93      196.68      4.17 o 
   6   1  17       54.35       51.08      1.02 o 
  -6   2  17      110.49      104.65      2.54 o 
  -5   2  17       92.07       97.17      3.72 o 
  -4   2  17       51.68       53.32      1.57 o 
  -3   2  17       64.04       74.69      1.58 o 
  -2   2  17      447.20      464.43      7.79 o 
  -1   2  17      136.35      130.12      2.62 o 
   0   2  17       27.84       19.31       .57 o 
   1   2  17      135.44      128.40      2.29 o 
   2   2  17      445.73      467.58      7.20 o 
   3   2  17       63.56       74.42      1.62 o 
   4   2  17       51.92       54.30      1.11 o 
   5   2  17       92.48       96.28      1.92 o 
   6   2  17      108.68      104.28      2.32 o 
  -6   3  17       61.35       69.48      1.88 o 
  -5   3  17       45.70       48.51      1.11 o 
  -4   3  17       23.33       20.49       .74 o 
  -3   3  17       19.14       22.67      1.17 o 
  -2   3  17      140.39      147.37      2.60 o 
  -1   3  17      155.42      155.00      2.83 o 
   0   3  17       99.84      104.64      1.75 o 
   1   3  17      154.40      159.70      2.98 o 
   2   3  17      141.05      145.77      2.38 o 
   3   3  17       18.80       22.07       .67 o 
   4   3  17       22.89       21.21       .62 o 
   5   3  17       45.44       48.51       .92 o 
   6   3  17       61.32       68.87      2.34 o 
  -6   4  17       26.94       23.28      1.13 o 
  -5   4  17       81.51       87.28      1.73 o 
  -4   4  17       51.93       60.25      1.41 o 
  -3   4  17      156.73      144.36      3.17 o 
  -2   4  17       30.88       32.60       .88 o 
  -1   4  17       34.96       37.75       .80 o 
   0   4  17       61.59       54.12      1.02 o 
   1   4  17       35.26       38.66       .83 o 
   2   4  17       31.12       35.03       .85 o 
   3   4  17      157.03      149.58      2.87 o 
   4   4  17       51.71       63.33      1.22 o 
   5   4  17       81.10       84.63      1.69 o 
   6   4  17       27.05       23.89       .83 o 
  -5   5  17        5.22        4.30       .37 o 
  -4   5  17      111.64      108.41      2.79 o 
  -3   5  17      165.70      154.49      3.36 o 
  -2   5  17       36.89       32.57       .90 o 
  -1   5  17       76.10       79.86      1.69 o 
   0   5  17      195.83      214.40      3.19 o 
   1   5  17       75.83       79.16      1.30 o 
   2   5  17       36.97       33.91       .82 o 
   3   5  17      166.83      166.44      3.53 o 
   4   5  17      111.07      107.49      1.79 o 
   5   5  17        4.89        3.67       .32 o 
  -5   6  17       26.40       32.77       .82 o 
  -4   6  17       37.17       41.27      1.02 o 
  -3   6  17       16.38       19.33       .61 o 
  -2   6  17       36.99       37.53       .92 o 
  -1   6  17      308.65      328.32      5.57 o 
   0   6  17      158.43      156.59      3.00 o 
   1   6  17      307.23      337.79      5.68 o 
   2   6  17       36.19       36.68       .83 o 
   3   6  17       16.86       21.00       .65 o 
   4   6  17       37.78       40.35       .90 o 
   5   6  17       26.78       33.62      1.77 o 
  -5   7  17       17.92       15.10       .67 o 
  -4   7  17        3.06        5.15       .38 o 
  -3   7  17       26.72       25.79       .61 o 
  -2   7  17       47.31       49.84       .93 o 
  -1   7  17      105.70      101.65      2.29 o 
   0   7  17       11.45        9.71       .46 o 
   1   7  17      105.54      105.40      2.35 o 
   2   7  17       46.65       52.48       .96 o 
   3   7  17       26.89       26.63       .64 o 
   4   7  17        3.00        5.14       .36 o 
  -4   8  17       53.10       58.54      1.49 o 
  -3   8  17       24.22       32.15       .70 o 
  -2   8  17       11.77        9.16       .38 o 
  -1   8  17        7.27        9.10       .52 o 
   0   8  17       34.80       28.10       .77 o 
   1   8  17        7.23        8.33       .49 o 
   2   8  17       11.71        8.60       .39 o 
   3   8  17       24.04       31.88      1.18 o 
   4   8  17       52.74       60.06      1.92 o 
  -3   9  17       85.61       95.39      2.47 o 
  -2   9  17       22.26       26.11       .62 o 
  -1   9  17      101.34       98.74      1.96 o 
   0   9  17        2.83        2.22       .27 o 
   1   9  17      101.08       96.70      1.87 o 
   2   9  17       22.20       26.71      1.08 o 
   3   9  17       85.52       93.08      7.21 o 
  -1  10  17       39.20       36.26      1.86 o 
   0  10  17       11.73       14.03       .74 o 
   1  10  17       39.04       35.46      1.42 o 
   2  10  17       15.05       17.10      1.09 o 
   0   0  18      726.61      746.83     21.62 o 
   1   0  18         .22        -.08       .27 o 
   2   0  18       42.53       43.82       .88 o 
   3   0  18       75.71       81.50      1.94 o 
   4   0  18        5.26        7.45       .50 o 
   5   0  18         .15        -.17       .24 o 
   6   0  18       16.24       12.87       .53 o 
  -6   1  18       33.02       45.87      1.02 o 
  -5   1  18       57.16       60.35      1.45 o 
  -4   1  18       10.15       10.02       .48 o 
  -3   1  18      130.83      121.91      2.35 o 
  -2   1  18       24.82       23.98       .66 o 
  -1   1  18       11.16        9.78       .46 o 
   0   1  18       84.70       87.91      1.62 o 
   1   1  18       11.13        9.93       .49 o 
   2   1  18       24.64       23.68       .60 o 
   3   1  18      130.90      126.18      2.07 o 
   4   1  18        9.92       10.21       .45 o 
   5   1  18       57.83       60.51      1.27 o 
   6   1  18       33.08       43.28      1.28 o 
  -6   2  18      105.92      105.74      4.64 o 
  -5   2  18       27.19       28.05       .84 o 
  -4   2  18       27.63       33.69      1.16 o 
  -3   2  18        4.63        6.60       .48 o 
  -2   2  18      123.74      126.26      2.25 o 
  -1   2  18        9.53       12.73       .49 o 
   0   2  18        3.72        3.80       .31 o 
   1   2  18        9.94       13.84       .55 o 
   2   2  18      124.09      125.64      2.44 o 
   3   2  18        4.46        6.89       .39 o 
   4   2  18       27.51       34.91      1.08 o 
   5   2  18       27.53       28.40       .67 o 
   6   2  18      106.17      101.45      5.01 o 
  -5   3  18       10.49       10.97       .55 o 
  -4   3  18       15.64       16.96       .68 o 
  -3   3  18      106.29      104.80      2.35 o 
  -2   3  18        9.28       10.87       .52 o 
  -1   3  18      100.48       93.50      1.59 o 
   0   3  18       99.82      103.55      1.87 o 
   1   3  18       99.25       97.56      1.64 o 
   2   3  18        9.23       10.84       .48 o 
   3   3  18      106.56      106.22      2.10 o 
   4   3  18       15.63       17.23       .60 o 
   5   3  18       10.49       10.63       .46 o 
  -5   4  18       12.05       11.25       .41 o 
  -4   4  18       22.61       18.36       .69 o 
  -3   4  18      149.83      167.08      4.16 o 
  -2   4  18       53.84       50.59      1.16 o 
  -1   4  18       42.62       39.38       .86 o 
   0   4  18       24.43       25.48       .87 o 
   1   4  18       42.62       40.30       .77 o 
   2   4  18       53.40       51.95      1.07 o 
   3   4  18      149.56      171.19      3.62 o 
   4   4  18       22.13       18.79       .61 o 
   5   4  18       11.92       10.99       .97 o 
  -5   5  18        3.41        2.93       .32 o 
  -4   5  18         .14         .51       .35 o 
  -3   5  18       30.17       31.63       .92 o 
  -2   5  18       37.75       36.49       .90 o 
  -1   5  18       54.92       40.28      1.29 o 
   0   5  18      536.11      598.76      9.22 o 
   1   5  18       55.22       42.80      1.05 o 
   2   5  18       37.83       37.92       .83 o 
   3   5  18       30.14       31.11       .80 o 
   4   5  18         .10         .68       .24 o 
   5   5  18        3.28        2.65       .35 o 
  -4   6  18       12.84       16.47       .50 o 
  -3   6  18       47.19       54.98      1.34 o 
  -2   6  18        6.48        3.52       .36 o 
  -1   6  18       31.82       36.02       .90 o 
   0   6  18        2.68        1.37       .28 o 
   1   6  18       32.14       36.99       .83 o 
   2   6  18        6.69        3.82       .31 o 
   3   6  18       46.90       56.89      1.19 o 
   4   6  18       13.33       18.36       .77 o 
  -4   7  18        6.98        5.09       .42 o 
  -3   7  18       87.10       78.59      1.74 o 
  -2   7  18       29.61       31.34       .78 o 
  -1   7  18      304.50      341.89      7.08 o 
   0   7  18         .02         .10       .28 o 
   1   7  18      305.95      338.40      6.22 o 
   2   7  18       29.48       34.44       .92 o 
   3   7  18       86.45       81.50      2.97 o 
   4   7  18        6.81        3.83       .70 o 
  -3   8  18      119.91      121.81      3.84 o 
  -2   8  18       18.71       18.21       .54 o 
  -1   8  18         .54         .27       .25 o 
   0   8  18         .09         .20       .32 o 
   1   8  18         .49         .09       .24 o 
   2   8  18       18.55       17.49       .60 o 
   3   8  18      119.71      131.74      3.91 o 
  -2   9  18        7.42        2.14       .53 o 
  -1   9  18       20.00       19.24       .74 o 
   0   9  18        6.86        4.53       .45 o 
   1   9  18       19.60       16.78       .86 o 
   2   9  18        7.15        2.53       .39 o 
   1   0  19       63.62       72.15      1.50 o 
   2   0  19       67.57       77.89      1.34 o 
   3   0  19      118.38      134.96      2.58 o 
   4   0  19         .63         .70       .25 o 
   5   0  19       32.13       25.52       .75 o 
  -5   1  19        9.33       11.88       .48 o 
  -4   1  19       83.04       87.04      1.58 o 
  -3   1  19       14.04       11.33       .43 o 
  -2   1  19       37.22       41.69       .82 o 
  -1   1  19       28.69       27.74       .69 o 
   0   1  19       92.74       84.69      1.71 o 
   1   1  19       29.33       30.12       .75 o 
   2   1  19       37.04       39.98      1.00 o 
   3   1  19       13.54       10.15       .39 o 
   4   1  19       82.23       85.48      1.55 o 
   5   1  19        9.54       10.95       .40 o 
  -5   2  19       27.46       32.51       .86 o 
  -4   2  19       41.22       39.45      1.02 o 
  -3   2  19       68.14       65.04      1.35 o 
  -2   2  19       10.63        9.32       .43 o 
  -1   2  19        9.25        6.97       .49 o 
   0   2  19       74.83       86.02      1.57 o 
   1   2  19        9.12        7.49       .42 o 
   2   2  19       10.48        9.72       .43 o 
   3   2  19       68.14       67.37      1.28 o 
   4   2  19       41.09       39.48       .97 o 
   5   2  19       27.52       32.21       .76 o 
  -5   3  19        7.13        4.46       .44 o 
  -4   3  19      112.46      119.13      2.67 o 
  -3   3  19       17.71       22.97      1.00 o 
  -2   3  19       80.43       79.95      2.17 o 
  -1   3  19       84.99       79.39      1.47 o 
   0   3  19         .54        3.33       .28 o 
   1   3  19       84.90       79.33      1.48 o 
   2   3  19       81.25       83.36      1.53 o 
   3   3  19       17.51       23.11      1.01 o 
   4   3  19      111.26      118.94      2.37 o 
   5   3  19        6.79        4.60       .53 o 
  -4   4  19       45.98       44.76      1.12 o 
  -3   4  19       82.23       84.81      1.92 o 
  -2   4  19       17.63       16.48       .58 o 
  -1   4  19       10.26        8.40       .47 o 
   0   4  19      156.43      151.22      2.61 o 
   1   4  19       10.36        8.17       .40 o 
   2   4  19       17.85       16.98       .53 o 
   3   4  19       81.98       84.94      1.69 o 
   4   4  19       46.05       42.69      1.03 o 
  -4   5  19        6.59        6.12       .43 o 
  -3   5  19        6.13       13.25       .58 o 
  -2   5  19         .38         .90       .35 o 
  -1   5  19       21.74       24.81       .69 o 
   0   5  19       17.61       20.41       .53 o 
   1   5  19       21.62       25.63       .59 o 
   2   5  19         .45         .87       .31 o 
   3   5  19        6.00       12.75       .50 o 
   4   5  19        6.57        5.97       .44 o 
  -3   6  19        9.47        9.44       .48 o 
  -2   6  19       28.94       32.18       .81 o 
  -1   6  19         .73         .84       .27 o 
   0   6  19       10.16        8.85       .49 o 
   1   6  19         .79         .76       .24 o 
   2   6  19       29.46       33.38       .79 o 
   3   6  19        9.83        9.33       .39 o 
   4   6  19        4.10        4.44       .75 o 
  -3   7  19        3.66        2.71       .38 o 
  -2   7  19       26.10       32.15      1.00 o 
  -1   7  19        8.32        8.68       .49 o 
   0   7  19        2.09        2.26       .25 o 
   1   7  19        8.31        8.19       .43 o 
   2   7  19       25.92       29.32       .79 o 
   3   7  19        3.57        2.60       .33 o 
  -1   8  19        4.93        5.12       .45 o 
   0   8  19        6.09        4.95       .47 o 
   1   8  19        5.00        4.67       .36 o 
   0   0  20         .46         .18       .42 o 
   1   0  20        2.83        1.65       .28 o 
   2   0  20         .04         .67       .25 o 
   3   0  20       29.15       27.13       .59 o 
   4   0  20        5.87       10.48       .43 o 
  -4   1  20       24.35       23.99       .57 o 
  -3   1  20       48.97       46.42       .92 o 
  -2   1  20       22.21       21.06       .50 o 
  -1   1  20       79.14       81.40      1.84 o 
   0   1  20         .01        -.27       .33 o 
   1   1  20       79.71       80.68      1.61 o 
   2   1  20       22.10       20.77       .56 o 
   3   1  20       49.42       48.62       .96 o 
   4   1  20       24.21       24.21       .71 o 
  -4   2  20       22.80       30.08       .73 o 
  -3   2  20       20.62       24.77       .65 o 
  -2   2  20        2.78        1.70       .24 o 
  -1   2  20       24.65       22.43      1.11 o 
   0   2  20       25.10       21.98       .64 o 
   1   2  20       24.54       23.00       .75 o 
   2   2  20        2.87        2.01       .24 o 
   3   2  20       20.53       25.08       .66 o 
   4   2  20       22.64       30.49       .81 o 
  -4   3  20       10.88       13.55       .92 o 
  -3   3  20       40.56       37.00       .85 o 
  -2   3  20       20.59       22.87       .64 o 
  -1   3  20         .37        1.54       .27 o 
   0   3  20       63.41       59.97      1.25 o 
   1   3  20         .36        1.65       .27 o 
   2   3  20       20.64       24.26       .61 o 
   3   3  20       40.59       36.64       .84 o 
   4   3  20       10.73       13.19       .85 o 
  -4   4  20       24.82       27.85      1.06 o 
  -3   4  20       23.22       22.00       .68 o 
  -2   4  20       77.25       78.58      1.94 o 
  -1   4  20       23.45       21.29       .68 o 
   0   4  20         .63         .77       .28 o 
   1   4  20       23.52       21.64       .58 o 
   2   4  20       76.13       80.24      1.45 o 
   3   4  20       22.62       21.78       .61 o 
   4   4  20       24.67       27.50      1.02 o 
  -3   5  20       40.51       43.76      1.46 o 
  -2   5  20       15.91       13.59       .83 o 
  -1   5  20       13.24       15.97       .75 o 
   0   5  20       13.29       13.94       .49 o 
   1   5  20       13.49       16.94       .48 o 
   2   5  20       15.57       12.62       .53 o 
   3   5  20       39.70       41.49       .94 o 
  -2   6  20       88.01       88.63      5.07 o 
  -1   6  20       15.63       18.51       .75 o 
   0   6  20        6.19        5.07       .35 o 
   1   6  20       15.60       20.29       .73 o 
   2   6  20       87.76       82.96      1.80 o 
  -1   7  20        9.33       12.79       .71 o 
   0   7  20       23.50       21.70       .87 o 
   1   7  20        9.26       12.54       .67 o 
   1   0  21      137.53      134.39      3.63 o 
   2   0  21        4.29        4.32       .31 o 
   3   0  21       60.04       61.06      1.57 o 
  -3   1  21       17.06       18.99       .58 o 
  -2   1  21       22.16       20.70       .52 o 
  -1   1  21       70.07       74.15      1.65 o 
   0   1  21        4.11        5.27       .42 o 
   1   1  21       69.14       73.96      1.64 o 
   2   1  21       22.15       20.60       .58 o 
   3   1  21       17.48       20.70       .56 o 
  -3   2  21       28.73       24.56      1.08 o 
  -2   2  21        6.56        8.13       .47 o 
  -1   2  21        3.26        3.50       .32 o 
   0   2  21         .31        -.07       .28 o 
   1   2  21        3.19        3.59       .31 o 
   2   2  21        6.63        9.37       .41 o 
   3   2  21       29.00       28.17       .77 o 
  -3   3  21        2.85        3.44       .88 o 
  -2   3  21       21.12       18.98       .71 o 
  -1   3  21       43.39       40.03      1.11 o 
   0   3  21       41.87       50.99      1.20 o 
   1   3  21       42.95       40.18       .89 o 
   2   3  21       21.00       18.41       .50 o 
   3   3  21        3.01        4.66       .33 o 
  -2   4  21       53.99       57.84      4.97 o 
  -1   4  21        7.09        4.99       .58 o 
   0   4  21       92.71       98.71      2.48 o 
   1   4  21        7.01        3.78       .32 o 
   2   4  21       53.20       56.10      1.42 o 
  -2   5  21        6.98       11.71       .95 o 
   0   5  21       11.39       11.97       .58 o 
   1   5  21       19.70       23.55      2.26 o 
   2   5  21        7.21       11.27       .54 o 
   0   0  22       66.45       79.71      2.47 o 
   1   0  22       22.36       17.95       .55 o 
   2   0  22       23.45       23.94       .91 o 
  -2   1  22        4.52        3.17       .53 o 
  -1   1  22        1.33        2.02       .26 o 
   0   1  22        2.15        2.07       .27 o 
   1   1  22        1.31        1.80       .26 o 
   2   1  22        4.39        2.71       .38 o 
  -2   2  22       35.65       33.81      1.67 o 
  -1   2  22       53.31       49.66      1.32 o 
   0   2  22        7.43        7.57       .41 o 
   1   2  22       53.29       50.12      1.32 o 
   2   2  22       35.30       33.78      1.63 o 
  -1   3  22       31.11       25.08      1.38 o 
   0   3  22       35.58       41.45      1.40 o 
   1   3  22       31.31       25.31      1.30 o 
                                                 
